# Supplementary material for: AP-2 Transcription Factors as Regulators of Ferroptosis: A Family-Wide Profiling in Diverse Cancer Contexts
Source: Int J Mol Sci. 2026 Feb 28;27(5):2310. doi: 10.3390/ijms27052310 (PMC12986138; doi:10.3390/ijms27052310)
Supplement: Supplementary file 1 [file ijms-27-02310-s001.zip]

Archive with 6 entries (5 files):
- Supplementary_materials/
- Supplementary_materials/Figure_S1.tif
- Supplementary_materials/Supplementary_File_S1.xlsx
- Supplementary_materials/Supplementary_File_S2.xlsx
- Supplementary_materials/Supplementary_File_S3.xlsx
- Supplementary_materials/Supplementary_File_S4.xlsx
