# Supplementary material for: AP-2 Transcription Factors as Regulators of Ferroptosis: A Family-Wide Profiling in Diverse Cancer Contexts
Source: Int J Mol Sci. 2026 Feb 28;27(5):2310. doi: 10.3390/ijms27052310 (PMC12986138; doi:10.3390/ijms27052310)
Supplement: Supplementary file 1 [file ijms-27-02310-s001.zip › Supplementary_materials/Supplementary_File_S1.xlsx]

## Sheet: Supplementary File S1 title
	Supplementary File S1. Ferroptotic gene set subdivided into drivers, suppressors, and markers.
	Some markers belong to the driver or suppressor group.

## Sheet: Ferroptotic genes
Gene symbol	Role in ferroptosis
A2M-AS1	DRIVER
AADAC	SUPPRESSOR
ABCB6	SUPPRESSOR
ABCC1	DRIVER;MARKER
ABCC5	SUPPRESSOR
ABHD12	SUPPRESSOR
ACACA	MARKER
ACADM	SUPPRESSOR
ACADSB	DRIVER
ACAT2	SUPPRESSOR
ACO1	DRIVER;MARKER
ACOT1	SUPPRESSOR
ACOT7	SUPPRESSOR
ACSF2	DRIVER;MARKER
ACSL3	MARKER
ACSL4	DRIVER;MARKER
ACTL6A	SUPPRESSOR
ACVR1B	DRIVER
ADAM23	DRIVER
ADAMTS13	SUPPRESSOR
ADAMTS9-AS1	SUPPRESSOR
ADGRF5	DRIVER
ADIPOQ	SUPPRESSOR
ADIPOR1	SUPPRESSOR
ADORA1	SUPPRESSOR
ADORA2B	SUPPRESSOR
AEBP1	SUPPRESSOR
AEBP2	DRIVER
AGAP2-AS1	SUPPRESSOR
AGER	SUPPRESSOR
AGPAT3	DRIVER
AGPS	DRIVER
AGTR2	DRIVER
AHCY	SUPPRESSOR
AIFM2	SUPPRESSOR
AIM2	SUPPRESSOR
AKR1C1	SUPPRESSOR
AKR1C2	SUPPRESSOR
AKR1C3	SUPPRESSOR
AKT1	MARKER;SUPPRESSOR
AKT1S1	SUPPRESSOR
ALDH2	SUPPRESSOR
ALDH3A2	SUPPRESSOR
ALG3	SUPPRESSOR
ALOX12	DRIVER
ALOX12B	DRIVER
ALOX15	DRIVER;MARKER
ALOX15B	DRIVER
ALOX5	DRIVER
ALOXE3	DRIVER
AMBRA1	DRIVER
AMER1	DRIVER
AMFR	DRIVER
AMN	DRIVER
ANGPTL4	SUPPRESSOR
ANO6	DRIVER
ANXA10	SUPPRESSOR
AOC1	DRIVER
APELA	SUPPRESSOR
APOC1	SUPPRESSOR
APOE	SUPPRESSOR
APOL3	DRIVER
APP	DRIVER
AQP11	SUPPRESSOR
AQP3	DRIVER
AQP4	SUPPRESSOR
AQP5	DRIVER
AQP8	DRIVER
AR	SUPPRESSOR
ARF6	SUPPRESSOR
ARG2	SUPPRESSOR
ARHGEF26-AS1	DRIVER
ARMC5	DRIVER
ARPC1A	SUPPRESSOR
ASAH2	SUPPRESSOR
ASAP2	SUPPRESSOR
ASCL1	SUPPRESSOR
ASL	DRIVER
ASMTL-AS1	DRIVER
ASS1	SUPPRESSOR
ATF2	SUPPRESSOR
ATF6	SUPPRESSOR
ATG13	DRIVER
ATG16L1	DRIVER
ATG3	DRIVER
ATG4D	DRIVER
ATG5	DRIVER
ATG7	DRIVER
ATM	DRIVER
ATP2B3	DRIVER
ATP5MC3	DRIVER
ATXN8OS	DRIVER
AURKA	SUPPRESSOR
AXL	SUPPRESSOR
B3GNT3	SUPPRESSOR
BACH2	DRIVER
BAP1	DRIVER
BAX	DRIVER
BBOX1-AS1	SUPPRESSOR
BCAT1	SUPPRESSOR
BCAT2	SUPPRESSOR
BCL2	SUPPRESSOR
BCL6	DRIVER
BDNF-AS	SUPPRESSOR
BECN1	DRIVER
BEX1	SUPPRESSOR
BGN	SUPPRESSOR
BHLHE40	SUPPRESSOR
BID	DRIVER
BMP4	SUPPRESSOR
BNC1	SUPPRESSOR
BRD2	SUPPRESSOR
BRD3	SUPPRESSOR
BRD7	DRIVER
BRDT	SUPPRESSOR
BRPF1	DRIVER
BSG	DRIVER
BTK	SUPPRESSOR
C19orf12	SUPPRESSOR
C1QTNF6	SUPPRESSOR
C8orf76	SUPPRESSOR
CA9	SUPPRESSOR
CACNA1G-AS1	SUPPRESSOR
CAD	SUPPRESSOR
CAMKK2	SUPPRESSOR
CAPG	SUPPRESSOR
CAPRIN2	SUPPRESSOR
CARS1	DRIVER;MARKER
CASC11	SUPPRESSOR
CASP3	DRIVER
CAVIN1	DRIVER
CBS	MARKER;SUPPRESSOR
CBX5	DRIVER
CCDC6	DRIVER
CCT3	SUPPRESSOR
CD276	SUPPRESSOR
CD36	DRIVER
CD38	DRIVER
CD44	SUPPRESSOR
CD74	DRIVER
CD82	DRIVER
CDC25A	SUPPRESSOR
CDC27	DRIVER
CDCA3	DRIVER
CDH1	SUPPRESSOR
CDH4	SUPPRESSOR
CDK1	SUPPRESSOR
CDKN1A	MARKER;SUPPRESSOR
CDO1	DRIVER
CEBPG	SUPPRESSOR
CEMIP	SUPPRESSOR
CENPA	SUPPRESSOR
CERK	SUPPRESSOR
CERS6-AS1	SUPPRESSOR
CFL1	DRIVER
CHAC1	DRIVER;MARKER
CHMP1A	SUPPRESSOR
CHMP5	SUPPRESSOR
CHMP6	SUPPRESSOR
CHP1	DRIVER
CIRBP	DRIVER
CISD1	MARKER;SUPPRESSOR
CISD2	SUPPRESSOR
CISD3	SUPPRESSOR
CKB	SUPPRESSOR
CLOCK	SUPPRESSOR
CLTRN	DRIVER
CNIH4	SUPPRESSOR
CNR1	SUPPRESSOR
COMMD10	DRIVER
COPZ1	SUPPRESSOR
COQ10A	SUPPRESSOR
COQ10B	SUPPRESSOR
COQ10BP2	SUPPRESSOR
COX4I2	DRIVER
COX7A1	DRIVER
CP	SUPPRESSOR
CPEB1	DRIVER
CPLX2	SUPPRESSOR
CPT1A	SUPPRESSOR
CREB1	SUPPRESSOR
CREB3	SUPPRESSOR
CREB5	SUPPRESSOR
CRTC3	SUPPRESSOR
CRYAB	DRIVER
CS	DRIVER;MARKER
CST1	SUPPRESSOR
CTNNB1	SUPPRESSOR
CTNS	SUPPRESSOR
CTSB	DRIVER
CUL9	SUPPRESSOR
CX3CL1	DRIVER
CXCL10	DRIVER
CXCL8	SUPPRESSOR
CYB5R1	DRIVER
CYP1B1	SUPPRESSOR
CYP24A1	SUPPRESSOR
CYP2E1	SUPPRESSOR
CYP4F8	DRIVER
DACT3-AS1	DRIVER
DAZAP1	SUPPRESSOR
DCAF7	DRIVER
DCLK3	SUPPRESSOR
DCPS	SUPPRESSOR
DDIT4	DRIVER
DDR2	DRIVER
DDX5	DRIVER
DECR1	SUPPRESSOR
DELE1	SUPPRESSOR
DKK1	SUPPRESSOR
DLD	DRIVER
DLEU1	SUPPRESSOR
DNAJB6	DRIVER
DPEP1	DRIVER
DPP4	MARKER
DPP9	SUPPRESSOR
DUOX1	DRIVER
DUOX2	DRIVER
DUXAP8	SUPPRESSOR
DYRK1A	DRIVER
E2F1	DRIVER
E2F2	DRIVER
E2F3	DRIVER
E2F7	SUPPRESSOR
EBF3	DRIVER
ECH1	SUPPRESSOR
EDN1	DRIVER
EGF	SUPPRESSOR
EGLN2	DRIVER
EGR1	DRIVER
EHMT2	DRIVER
EIF2AK2	DRIVER
EIF2AK3	SUPPRESSOR
EIF3H	SUPPRESSOR
EIF4E	DRIVER
ELAVL1	DRIVER
ELK1	SUPPRESSOR
EMC2	DRIVER;MARKER
EMP1	DRIVER
EMP2	SUPPRESSOR
ENO1	SUPPRESSOR
ENO3	SUPPRESSOR
ENPP2	SUPPRESSOR
EPAS1	DRIVER
EPHA2	DRIVER
EPHA4	DRIVER
EREG	SUPPRESSOR
ERN1	DRIVER
ESR1	SUPPRESSOR
ETHE1	DRIVER
ETS1	SUPPRESSOR
ETV4	SUPPRESSOR
EZH2	SUPPRESSOR
FADS1	DRIVER
FADS2	MARKER
FAF1	SUPPRESSOR
FAM98A	SUPPRESSOR
FANCD2	MARKER;SUPPRESSOR
FAR1	DRIVER
FBLN1	SUPPRESSOR
FBXL5	SUPPRESSOR
FBXO31	DRIVER
FBXW7	DRIVER
FDFT1	MARKER
FECH	SUPPRESSOR
FEN1	SUPPRESSOR
FGF10	SUPPRESSOR
FGF2	SUPPRESSOR
FGF21	SUPPRESSOR
FGF4	SUPPRESSOR
FGFR4	SUPPRESSOR
FH	SUPPRESSOR
FHOD1	SUPPRESSOR
FLRT2	DRIVER
FLT3	DRIVER
FMO1	DRIVER
FNDC3B	SUPPRESSOR
FNDC5	SUPPRESSOR
FOSL1	DRIVER
FOXA2	SUPPRESSOR
FOXM1	SUPPRESSOR
FOXN4	DRIVER
FOXO3	DRIVER
FOXO4	DRIVER
FOXQ1	SUPPRESSOR
FSCN1	DRIVER
FTH1	MARKER
FTHL17	SUPPRESSOR
FTL	MARKER;SUPPRESSOR
FTMT	SUPPRESSOR
FTX	SUPPRESSOR
FUNDC2	DRIVER
FURIN	SUPPRESSOR
FXN	SUPPRESSOR
FXR1	SUPPRESSOR
FZD7	SUPPRESSOR
G6PD	MARKER
GABARAPL1	DRIVER
GABARAPL2	DRIVER
GALNT14	SUPPRESSOR
GALNT5	SUPPRESSOR
GAS1	DRIVER
GATA1	SUPPRESSOR
GATA3	SUPPRESSOR
GATA6	SUPPRESSOR
GCH1	SUPPRESSOR
GCLC	MARKER;SUPPRESSOR
GFPT1	DRIVER
GGT1	SUPPRESSOR
GINS4	SUPPRESSOR
GJA1	DRIVER
GLRX5	SUPPRESSOR
GLS	SUPPRESSOR
GLS2	DRIVER;MARKER
GMFB	DRIVER
GOT1	MARKER
GPAT4	DRIVER
GPX3	SUPPRESSOR
GPX4	MARKER;SUPPRESSOR
GPX7	SUPPRESSOR
GRIA3	DRIVER
GRN	SUPPRESSOR
GRSF1	SUPPRESSOR
GSK3B	DRIVER
GSS	SUPPRESSOR
GSTM1	SUPPRESSOR
GSTP1	SUPPRESSOR
GSTZ1	DRIVER
H3C1	DRIVER
H3C10	DRIVER
H3C11	DRIVER
H3C12	DRIVER
H3C13	DRIVER
H3C14	DRIVER
H3C15	DRIVER
H3C2	DRIVER
H3C3	DRIVER
H3C4	DRIVER
H3C6	DRIVER
H3C7	DRIVER
H3C8	DRIVER
HACE1	SUPPRESSOR
HBP1	DRIVER
HCAR1	SUPPRESSOR
HCG18	SUPPRESSOR
HCP5	SUPPRESSOR
HDDC3	DRIVER
HDLBP	DRIVER
HECTD3	DRIVER
HECW1	DRIVER
HELLS	SUPPRESSOR
HEPFAL	DRIVER
HERPUD1	DRIVER
HILPDA	DRIVER
HJURP	SUPPRESSOR
HLF	SUPPRESSOR
HMGA2	SUPPRESSOR
HMGB1	DRIVER
HMGB2	DRIVER
HMGCL	DRIVER
HMGCR	MARKER;SUPPRESSOR
HMGCS1	SUPPRESSOR
HMOX1	MARKER
HNRNPD	SUPPRESSOR
HNRNPL	SUPPRESSOR
HNRNPM	SUPPRESSOR
HOTAIR	DRIVER
HOXA11-AS	SUPPRESSOR
HOXC-AS3	SUPPRESSOR
HOXD10	DRIVER
HPCAL1	DRIVER
HPX	SUPPRESSOR
HRAS	DRIVER
HRH1	SUPPRESSOR
HSBP1	MARKER
HSDL2	DRIVER
HSF1	SUPPRESSOR
HSP90AA1	DRIVER
HSPA12A	SUPPRESSOR
HSPA12B	SUPPRESSOR
HSPA13	SUPPRESSOR
HSPA14	SUPPRESSOR
HSPA1A	SUPPRESSOR
HSPA1B	SUPPRESSOR
HSPA1L	SUPPRESSOR
HSPA2	SUPPRESSOR
HSPA4	SUPPRESSOR
HSPA4L	SUPPRESSOR
HSPA5	MARKER;SUPPRESSOR
HSPA6	SUPPRESSOR
HSPA7	SUPPRESSOR
HSPA8	SUPPRESSOR
HSPA9	SUPPRESSOR
HSPB1	MARKER;SUPPRESSOR
HSPH1	SUPPRESSOR
HTR2B	SUPPRESSOR
HULC	SUPPRESSOR
HUWE1	SUPPRESSOR
HYOU1	SUPPRESSOR
ICA1	DRIVER
IDH1	DRIVER
IDH2	SUPPRESSOR
IFI35	DRIVER
IFNA1	DRIVER
IFNA10	DRIVER
IFNA13	DRIVER
IFNA14	DRIVER
IFNA16	DRIVER
IFNA17	DRIVER
IFNA2	DRIVER
IFNA21	DRIVER
IFNA4	DRIVER
IFNA5	DRIVER
IFNA6	DRIVER
IFNA7	DRIVER
IFNA8	DRIVER
IFNG	DRIVER
IGF1R	SUPPRESSOR
IGF2BP2	SUPPRESSOR
IGF2BP3	SUPPRESSOR
IGFBP6	SUPPRESSOR
IGFBP7	DRIVER
IL1B	DRIVER
IL23A	SUPPRESSOR
IL33	SUPPRESSOR
IL37	SUPPRESSOR
IL9	SUPPRESSOR
INTS2	DRIVER
IREB2	DRIVER;MARKER
IRF1	DRIVER
IRF3	SUPPRESSOR
IRF7	DRIVER
IRF8	DRIVER
IRF9	DRIVER
ISCA2	SUPPRESSOR
ISCU	SUPPRESSOR
ITGB2-AS1	SUPPRESSOR
ITGB3	SUPPRESSOR
ITPR1	DRIVER
ITPR2	DRIVER
ITPR3	DRIVER
JUN	SUPPRESSOR
JUND	SUPPRESSOR
JUP	SUPPRESSOR
KAT5	SUPPRESSOR
KAT6B	SUPPRESSOR
KCNMA1	SUPPRESSOR
KCNQ1OT1	DRIVER
KDM3B	SUPPRESSOR
KDM4A	SUPPRESSOR
KDM4D	SUPPRESSOR
KDM5A	DRIVER
KDM5C	DRIVER
KDM6B	DRIVER
KEAP1	DRIVER;MARKER
KIF20A	SUPPRESSOR
KL	SUPPRESSOR
KLF11	DRIVER
KLF15	SUPPRESSOR
KLF2	DRIVER
KLF6	DRIVER
KLHDC3	SUPPRESSOR
KMT2B	DRIVER
KMT2D	DRIVER
KMT5A	SUPPRESSOR
KRAS	DRIVER
KRT18	SUPPRESSOR
LACTB	DRIVER
LAMP2	SUPPRESSOR
LAMTOR5	SUPPRESSOR
LCE2C	DRIVER
LDHA	SUPPRESSOR
LDLR	SUPPRESSOR
LGMN	DRIVER
LIFR	DRIVER
LIG3	DRIVER
LIN28A	DRIVER
LINC00239	SUPPRESSOR
LINC00336	SUPPRESSOR
LINC00460	SUPPRESSOR
LINC00472	DRIVER
LINC00578	SUPPRESSOR
LINC00616	DRIVER
LINC00641	SUPPRESSOR
LINC00941	SUPPRESSOR
LINC01133	SUPPRESSOR
LINC01134	SUPPRESSOR
LINC01564	SUPPRESSOR
LINC01606	SUPPRESSOR
LINC01833	SUPPRESSOR
LINC02587	SUPPRESSOR
LINC-ROR	DRIVER
LONP1	DRIVER
LOX	DRIVER;MARKER
LPCAT3	DRIVER;MARKER
LPIN1	DRIVER
LRP8	SUPPRESSOR
LRRK2	SUPPRESSOR
LTBP2	SUPPRESSOR
LTF	SUPPRESSOR
LUCAT1	SUPPRESSOR
LYRM1	DRIVER
MALAT1	SUPPRESSOR
MAP1LC3A	DRIVER
MAP3K11	DRIVER
MAP3K14	DRIVER
MAP3K7	SUPPRESSOR
MAPK1	DRIVER
MAPK14	DRIVER
MAPK3	DRIVER
MAPK9	DRIVER
MAPKAP1	SUPPRESSOR
MARCHF5	SUPPRESSOR
MARCHF6	SUPPRESSOR
MAT1A	DRIVER
MAT2A	SUPPRESSOR
MAZ	SUPPRESSOR
MBOAT1	SUPPRESSOR
MBOAT2	SUPPRESSOR
MBOAT7	DRIVER
MCF2L	SUPPRESSOR
MCOLN1	DRIVER
MCU	DRIVER
MDM4	DRIVER
ME1	SUPPRESSOR
MEF2C	SUPPRESSOR
MEG3	DRIVER
MEG8	SUPPRESSOR
MELK	SUPPRESSOR
MEN1	DRIVER
METRNL	SUPPRESSOR
METTL1	DRIVER
METTL16	SUPPRESSOR
METTL9	SUPPRESSOR
MEX3A	SUPPRESSOR
MFGE8	SUPPRESSOR
MFN1	SUPPRESSOR
MFN2	DRIVER
MGST1	SUPPRESSOR
MIB1	DRIVER
MIB2	DRIVER
MICU1	DRIVER
MIOX	DRIVER
MIR1-1	SUPPRESSOR
MIR1-2	SUPPRESSOR
MIR124-1	DRIVER
MIR124-2	DRIVER
MIR125B1	SUPPRESSOR
MIR125B2	SUPPRESSOR
MIR127	DRIVER
MIR129-1	DRIVER
MIR129-2	DRIVER
MIR130B	SUPPRESSOR
MIR135B	DRIVER
MIR137	SUPPRESSOR
MIR140	DRIVER
MIR142	DRIVER
MIR144	DRIVER
MIR147A	DRIVER
MIR148A	DRIVER
MIR149	DRIVER
MIR15A	DRIVER
MIR16-1	SUPPRESSOR
MIR16-2	SUPPRESSOR
MIR17	SUPPRESSOR
MIR17HG	SUPPRESSOR
MIR181B1	DRIVER
MIR181B2	DRIVER
MIR18A	SUPPRESSOR
MIR190A	SUPPRESSOR
MIR193A	SUPPRESSOR
MIR19A	SUPPRESSOR
MIR20A	SUPPRESSOR
MIR210	SUPPRESSOR
MIR2115	SUPPRESSOR
MIR212	SUPPRESSOR
MIR217	SUPPRESSOR
MIR221	SUPPRESSOR
MIR222	SUPPRESSOR
MIR26A1	DRIVER
MIR26A2	DRIVER
MIR29A	SUPPRESSOR
MIR302A	DRIVER
MIR30E	SUPPRESSOR
MIR324	DRIVER
MIR335	DRIVER
MIR338	DRIVER
MIR34C	DRIVER
MIR375	DRIVER
MIR378A	DRIVER
MIR424	SUPPRESSOR
MIR429	DRIVER
MIR432	SUPPRESSOR
MIR4443	SUPPRESSOR
MIR450B	SUPPRESSOR
MIR4735	DRIVER
MIR491	SUPPRESSOR
MIR494	DRIVER
MIR509-1	DRIVER
MIR522	SUPPRESSOR
MIR539	DRIVER
MIR545	SUPPRESSOR
MIR552	SUPPRESSOR
MIR605	DRIVER
MIR6077	SUPPRESSOR
MIR612	DRIVER
MIR670	SUPPRESSOR
MIR6852	DRIVER
MIR761	DRIVER
MIR770	DRIVER
MIR9-1	SUPPRESSOR
MIR9-2	SUPPRESSOR
MIR93	DRIVER
MIR9-3	SUPPRESSOR
MIR9-3HG	SUPPRESSOR
MIR96	SUPPRESSOR
MITD1	SUPPRESSOR
MITF	SUPPRESSOR
MLLT1	DRIVER
MLST8	SUPPRESSOR
MMD	DRIVER
MPC1	SUPPRESSOR
MPO	DRIVER
MRTFA	SUPPRESSOR
MS4A15	SUPPRESSOR
MT1DP	DRIVER
MT1G	MARKER;SUPPRESSOR
MTDH	DRIVER
MTF1	SUPPRESSOR
MTHFR	SUPPRESSOR
MT-RNR1	SUPPRESSOR
MTTP	SUPPRESSOR
MUC1	SUPPRESSOR
MXRA8	SUPPRESSOR
MYB	DRIVER
MYC	SUPPRESSOR
MYCN	DRIVER
NAT10	SUPPRESSOR
NCOA3	SUPPRESSOR
NCOA4	DRIVER;MARKER
NDUFA4	SUPPRESSOR
NEDD4	SUPPRESSOR
NEUROD1	SUPPRESSOR
NF2	SUPPRESSOR
NFE2L1	SUPPRESSOR
NFE2L2	MARKER
NFKB2	SUPPRESSOR
NFS1	MARKER;SUPPRESSOR
NHLRC1	DRIVER
NKAP	SUPPRESSOR
NLRP3	DRIVER
NOD1	SUPPRESSOR
NODAL	SUPPRESSOR
NOS2	SUPPRESSOR
NOTCH3	SUPPRESSOR
NOX1	DRIVER;MARKER
NOX3	DRIVER
NOX4	DRIVER;MARKER
NOX5	DRIVER
NPC1	SUPPRESSOR
NQO1	MARKER;SUPPRESSOR
NR0B1	SUPPRESSOR
NR1D1	DRIVER
NR1D2	DRIVER
NR1H4	SUPPRESSOR
NR2F2	DRIVER
NR4A1	SUPPRESSOR
NR5A2	SUPPRESSOR
NRAS	DRIVER
NSUN2	SUPPRESSOR
NSUN5	SUPPRESSOR
NT5DC2	SUPPRESSOR
NTN1	SUPPRESSOR
NUAK2	DRIVER
NUPR1	SUPPRESSOR
OGFRP1	SUPPRESSOR
OGT	SUPPRESSOR
OIP5-AS1	SUPPRESSOR
OMA1	SUPPRESSOR
OPRM1	SUPPRESSOR
ORMDL3	DRIVER
OSBPL9	DRIVER
OTUB1	SUPPRESSOR
OTUD5	SUPPRESSOR
OTUD6B-AS1	DRIVER
P2RX7	DRIVER
P4HA1	SUPPRESSOR
PADI4	DRIVER
PANX1	DRIVER
PANX2	SUPPRESSOR
PAQR3	DRIVER
PARK7	SUPPRESSOR
PARL	SUPPRESSOR
PARP1	SUPPRESSOR
PARP10	SUPPRESSOR
PARP11	SUPPRESSOR
PARP12	SUPPRESSOR
PARP14	SUPPRESSOR
PARP15	SUPPRESSOR
PARP16	SUPPRESSOR
PARP2	SUPPRESSOR
PARP3	SUPPRESSOR
PARP4	SUPPRESSOR
PARP6	SUPPRESSOR
PARP8	SUPPRESSOR
PARP9	SUPPRESSOR
PCAT1	SUPPRESSOR
PCBP1	SUPPRESSOR
PCBP2	SUPPRESSOR
PCDH7	SUPPRESSOR
PCDHB14	DRIVER
PCSK9	SUPPRESSOR
PDE4A	DRIVER
PDE4B	DRIVER
PDE4C	DRIVER
PDE4D	DRIVER
PDGFRA	SUPPRESSOR
PDIA2	DRIVER
PDIA4	SUPPRESSOR
PDK4	SUPPRESSOR
PDSS2	SUPPRESSOR
PEBP1	DRIVER;MARKER
PEDS1	SUPPRESSOR
PELATON	SUPPRESSOR
PEX10	DRIVER
PEX12	DRIVER
PEX14	SUPPRESSOR
PEX2	DRIVER
PEX3	DRIVER
PEX6	DRIVER
PFKFB2	SUPPRESSOR
PGAM1	SUPPRESSOR
PGAM5	SUPPRESSOR
PGD	DRIVER;MARKER
PGM5P3-AS1	DRIVER
PHF21A	DRIVER
PHGDH	SUPPRESSOR
PHKG2	DRIVER;MARKER
PIAS3	DRIVER
PIEZO1	DRIVER
PIM1	SUPPRESSOR
PIM3	DRIVER
PINK1	SUPPRESSOR
PIR	SUPPRESSOR
PKM	SUPPRESSOR
PLA2G6	SUPPRESSOR
PLA2G7	SUPPRESSOR
PLIN2	SUPPRESSOR
PLK1	SUPPRESSOR
PLTP	SUPPRESSOR
PML	SUPPRESSOR
PNO1	SUPPRESSOR
POLE2	SUPPRESSOR
POM121L12	DRIVER
POMC	DRIVER
POR	DRIVER
POU2F2	SUPPRESSOR
PPARA	SUPPRESSOR
PPARD	SUPPRESSOR
PPARGC1A	SUPPRESSOR
PPM1K	DRIVER
PPP1R13L	SUPPRESSOR
PPP2R2B	DRIVER
PRDX1	SUPPRESSOR
PRDX2	SUPPRESSOR
PRDX3	DRIVER;MARKER
PRDX4	SUPPRESSOR
PRDX6	SUPPRESSOR
PRKAA1	DRIVER
PRKCA	DRIVER
PRKCB	DRIVER
PRKCG	SUPPRESSOR
PRKD1	DRIVER
PRKD2	SUPPRESSOR
PRMT1	SUPPRESSOR
PRMT5	SUPPRESSOR
PRMT8	SUPPRESSOR
PRMT9	SUPPRESSOR
PROK2	SUPPRESSOR
PROM2	SUPPRESSOR
PROX1	SUPPRESSOR
PRR5	SUPPRESSOR
PSEN1	SUPPRESSOR
PSEN2	SUPPRESSOR
PSTK	SUPPRESSOR
PTBP1	DRIVER
PTEN	DRIVER
PTGER1	SUPPRESSOR
PTGES2	DRIVER
PTGS2	DRIVER;MARKER
PTPMT1	SUPPRESSOR
PTPN11	DRIVER
PTPN18	SUPPRESSOR
PTPN6	DRIVER
PTPRC	SUPPRESSOR
PVT1	DRIVER
PYCR1	SUPPRESSOR
QSOX1	DRIVER
RAB26	SUPPRESSOR
RAP1GDS1	SUPPRESSOR
RAPGEF3	DRIVER
RARRES2	SUPPRESSOR
RB1	SUPPRESSOR
RB1CC1	DRIVER
RBM15	SUPPRESSOR
RBM24	SUPPRESSOR
RBM3	DRIVER
RELA	SUPPRESSOR
RHEBP1	SUPPRESSOR
RICTOR	SUPPRESSOR
RIPK3	SUPPRESSOR
RND1	DRIVER
RNF25	SUPPRESSOR
RPL8	DRIVER;MARKER
RPLP2	SUPPRESSOR
RPTOR	SUPPRESSOR
RRAD	DRIVER
RSL1D1	SUPPRESSOR
RUNX3	DRIVER
RXRG	SUPPRESSOR
S100A8	DRIVER
SAT1	DRIVER;MARKER
SATB1	SUPPRESSOR
SCARA5	DRIVER
SCD	SUPPRESSOR
SCD5	SUPPRESSOR
SCP2	DRIVER
SDCBP2-AS1	SUPPRESSOR
SDHA	SUPPRESSOR
SDHB	SUPPRESSOR
SDHC	SUPPRESSOR
SDHD	SUPPRESSOR
SEC24B	DRIVER
SELENOK	SUPPRESSOR
SELENOP	SUPPRESSOR
SENP1	SUPPRESSOR
SERPINF1	SUPPRESSOR
SESN1	SUPPRESSOR
SESN2	SUPPRESSOR
SETD1A	SUPPRESSOR
SETD2	SUPPRESSOR
SETD7	DRIVER
SGK2	SUPPRESSOR
SIAH2	SUPPRESSOR
SIRT2	SUPPRESSOR
SIRT4	SUPPRESSOR
SIRT7	SUPPRESSOR
SLAMF8	DRIVER
SLC12A5	SUPPRESSOR
SLC16A1	SUPPRESSOR
SLC16A1-AS1	SUPPRESSOR
SLC1A5	MARKER
SLC25A11	SUPPRESSOR
SLC25A22	SUPPRESSOR
SLC25A28	DRIVER
SLC25A37	DRIVER
SLC27A4	SUPPRESSOR
SLC27A5	DRIVER
SLC2A12	SUPPRESSOR
SLC35F2	SUPPRESSOR
SLC38A1	DRIVER
SLC38A2	SUPPRESSOR
SLC38A5	SUPPRESSOR
SLC39A7	DRIVER
SLC39A8	DRIVER
SLC3A2	SUPPRESSOR
SLC40A1	MARKER;SUPPRESSOR
SLC43A2	SUPPRESSOR
SLC47A1	SUPPRESSOR
SLC6A14	DRIVER
SLC7A11	MARKER
SLC7A11-AS1	DRIVER
SMAD3	SUPPRESSOR
SMAD4	DRIVER
SMAD7	DRIVER
SMARCB1	DRIVER
SMG9	DRIVER
SMURF2	DRIVER
SNAI2	SUPPRESSOR
SNAI3-AS1	DRIVER
SNAP25	SUPPRESSOR
SNCA	DRIVER
SNHG14	SUPPRESSOR
SNHG7	DRIVER
SNORA56	SUPPRESSOR
SNX3	DRIVER
SNX4	DRIVER
SNX5	DRIVER
SOCS1	DRIVER
SOCS2	DRIVER
SOD1	DRIVER
SOX10	DRIVER
SOX15	DRIVER
SOX2	SUPPRESSOR
SOX8	DRIVER
SP1	DRIVER
SPATA2	DRIVER
SPDYA	SUPPRESSOR
SPHK1	DRIVER
SPI1	SUPPRESSOR
SPINK4	SUPPRESSOR
SQLE	MARKER;SUPPRESSOR
SQOR	SUPPRESSOR
SRC	SUPPRESSOR
SREBF1	SUPPRESSOR
SREBF2	SUPPRESSOR
SRSF1	SUPPRESSOR
SRSF9	SUPPRESSOR
SSBP1	DRIVER
STARD7	SUPPRESSOR
STAT6	SUPPRESSOR
STC1	SUPPRESSOR
STC2	SUPPRESSOR
STEAP1	DRIVER
STEAP3	MARKER;SUPPRESSOR
STING1	DRIVER
STK11	SUPPRESSOR
SUFU	SUPPRESSOR
SUV39H1	SUPPRESSOR
SYNPR-AS1	DRIVER
SYVN1	SUPPRESSOR
TAFAZZIN	DRIVER
TBK1	DRIVER
TBX1	SUPPRESSOR
TBX2	DRIVER
TCF4	SUPPRESSOR
TCL6	DRIVER
TEAD1	SUPPRESSOR
TERF2	SUPPRESSOR
TERT	SUPPRESSOR
TET2	SUPPRESSOR
TF	MARKER
TFAM	SUPPRESSOR
TFAP2A	SUPPRESSOR
TFAP2C	SUPPRESSOR
TFEB	SUPPRESSOR
TFR2	DRIVER
TFRC	MARKER
TGFB1	DRIVER
TGFB2	DRIVER
TGFBR1	DRIVER
TIGAR	SUPPRESSOR
TILRLS	DRIVER
TIMM9	DRIVER
TLR4	DRIVER
TMBIM4	SUPPRESSOR
TMEM147	SUPPRESSOR
TMEM161B-DT	SUPPRESSOR
TMEM164	DRIVER
TMEM43	SUPPRESSOR
TMEM44-AS1	SUPPRESSOR
TMSB4X	SUPPRESSOR
TMSB4Y	SUPPRESSOR
TNFAIP1	DRIVER
TNFAIP3	DRIVER
TNFAIP8L2	DRIVER
TOR2A	DRIVER
TP63	SUPPRESSOR
TRIB2	SUPPRESSOR
TRIM11	SUPPRESSOR
TRIM16	DRIVER
TRIM3	DRIVER
TRIM44	DRIVER
TRIM46	DRIVER
TRIM59	DRIVER
TRIM6	SUPPRESSOR
TRIM7	SUPPRESSOR
TRPM2	SUPPRESSOR
TRPM7	DRIVER
TRPV1	SUPPRESSOR
TSC1	DRIVER
TSPO	SUPPRESSOR
TTPA	DRIVER
TULP1	SUPPRESSOR
TXN	SUPPRESSOR
TXNDC12	SUPPRESSOR
TXNIP	DRIVER
TXNRD1	SUPPRESSOR
TXNRD3	SUPPRESSOR
TYRO3	SUPPRESSOR
UBIAD1	SUPPRESSOR
UCHL3	SUPPRESSOR
UCKL1	SUPPRESSOR
UFL1	SUPPRESSOR
ULK1	DRIVER
ULK2	DRIVER
UMPS	SUPPRESSOR
USF2	SUPPRESSOR
USP20	SUPPRESSOR
USP22	SUPPRESSOR
USP24	DRIVER
USP35	SUPPRESSOR
USP5	SUPPRESSOR
USP8	SUPPRESSOR
UTP11	SUPPRESSOR
VAMP2	SUPPRESSOR
VCP	SUPPRESSOR
VDAC1	DRIVER
VDR	SUPPRESSOR
VIRMA	SUPPRESSOR
VKORC1L1	SUPPRESSOR
WBP2	SUPPRESSOR
WIPI1	DRIVER
WIPI2	DRIVER
WNT5A	DRIVER
WWTR1	DRIVER
XIST	SUPPRESSOR
YTHDC2	DRIVER
YTHDF1	SUPPRESSOR
YTHDF2	DRIVER
YY1	DRIVER
YY2	DRIVER
ZBTB48	SUPPRESSOR
ZC3H13	SUPPRESSOR
ZEB1	DRIVER;MARKER
ZEB1-AS1	SUPPRESSOR
ZFAS1	DRIVER
ZFP36	SUPPRESSOR
ZNF488	SUPPRESSOR
ZNF8	DRIVER
ZRANB1	DRIVER
ZSCAN25	SUPPRESSOR
