# Supplementary material for: AP-2 Transcription Factors as Regulators of Ferroptosis: A Family-Wide Profiling in Diverse Cancer Contexts
Source: Int J Mol Sci. 2026 Feb 28;27(5):2310. doi: 10.3390/ijms27052310 (PMC12986138; doi:10.3390/ijms27052310)
Supplement: Supplementary file 1 [file ijms-27-02310-s001.zip › Supplementary_materials/Supplementary_File_S2.xlsx]

## Sheet: Supplementary File S2 title
	Supplementary File S2. Lists of targets for all AP-2 transcription factors.
	Each spreadsheet contains a list of targets for a given AP-2 transcription factor.

## Sheet: AP-2alpha targets
A2ML1
AAAS
AACS
AAK1
AATK
ABAT
ABCA1
ABCA13
ABCA2
ABCA3
ABCA4
ABCA7
ABCB1
ABCB8
ABCB9
ABCC1
ABCC11
ABCC12
ABCC3
ABCC4
ABCC5
ABCC8
ABCD1
ABCG1
ABCG2
ABHD11
ABHD12
ABHD14A
ABHD14B
ABHD2
ABHD3
ABHD8
ABL1
ABLIM1
ABLIM2
ABR
ABTB1
ABTB2
ACAA1
ACACA
ACADVL
ACAP2
ACAP3
ACBD4
ACBD6
ACER3
ACHE
ACIN1
ACLY
ACO2
ACOT11
ACOT7
ACOX2
ACOX3
ACOXL
ACSBG1
ACSF2
ACSF3
ACSL1
ACSL3
ACSL6
ACSM3
ACSS1
ACSS2
ACSS3
ACTA2
ACTB
ACTG1
ACTN1
ACTN4
ACTR6
ACVR1
ACVR1B
ACVRL1
ACYP2
ADA
ADAM11
ADAM12
ADAM15
ADAM19
ADAM33
ADAM8
ADAMTS10
ADAMTS12
ADAMTS13
ADAMTS14
ADAMTS16
ADAMTS17
ADAMTS18
ADAMTS2
ADAMTS4
ADAMTS5
ADAMTS6
ADAMTS7
ADAMTS8
ADAMTS9
ADAMTSL1
ADAMTSL2
ADAMTSL3
ADAMTSL4
ADAMTSL5
ADAP1
ADARB1
ADARB2
ADCY2
ADCY3
ADCY5
ADCY6
ADCY7
ADCY9
ADD1
ADD2
ADHFE1
ADK
ADM
ADORA1
ADORA2A
ADORA2B
ADPRHL1
ADRA1B
ADRA1D
AEBP2
AFAP1
AFAP1L1
AFAP1L2
AFF1
AFF2
AFF3
AGAP1
AGAP2
AGAP3
AGBL1
AGBL4
AGBL5
AGFG2
AGK
AGPAT2
AGPAT3
AGRN
AGXT
AHCY
AHCYL2
AHDC1
AHNAK
AHNAK2
AIF1L
AIG1
AIRE
AJAP1
AK2
AK5
AK7
AKAP1
AKAP13
AKAP6
AKAP8L
AKNA
AKNAD1
AKR1B1
AKR1D1
AKT1
AKT1S1
AKT2
AKT3
ALCAM
ALDH1A1
ALDH1A2
ALDH1A3
ALDH1L1
ALDH2
ALDH3B1
ALDH4A1
ALDOA
ALK
ALKBH3
ALPK2
ALPK3
ALPL
ALS2CL
ALX3
ALX4
AMBRA1
AMFR
AMMECR1
AMN1
AMOT
AMOTL1
AMOTL2
AMPD3
AMPH
AMT
AMZ1
ANAPC11
ANAPC2
ANGEL1
ANGPT4
ANK1
ANK2
ANK3
ANKFN1
ANKFY1
ANKH
ANKMY1
ANKMY2
ANKRD11
ANKRD23
ANKRD27
ANKRD29
ANKRD39
ANKRD44
ANKRD55
ANKRD6
ANKS1A
ANKS1B
ANO1
ANO10
ANO2
ANO4
ANO6
ANO7
ANO9
ANP32A
ANPEP
ANTXR1
ANTXRL
ANXA11
ANXA2
ANXA4
ANXA6
AOAH
AOX1
AP1B1
AP1G2
AP1S1
AP2A1
AP2A2
AP2B1
AP3D1
AP4S1
APBA1
APBA2
APBB1
APBB1IP
APBB2
APC2
APCDD1L
APLF
APOC3
APOE
APOL3
APOLD1
APP
APPBP2
APPL2
APRT
AQP6
AR
ARAP1
ARAP2
ARFGAP1
ARFGEF2
ARHGAP10
ARHGAP15
ARHGAP17
ARHGAP18
ARHGAP21
ARHGAP22
ARHGAP23
ARHGAP24
ARHGAP25
ARHGAP26
ARHGAP27
ARHGAP28
ARHGAP31
ARHGAP32
ARHGAP39
ARHGAP4
ARHGAP42
ARHGAP6
ARHGAP8
ARHGDIA
ARHGDIG
ARHGEF1
ARHGEF10
ARHGEF10L
ARHGEF16
ARHGEF17
ARHGEF18
ARHGEF19
ARHGEF2
ARHGEF3
ARHGEF37
ARHGEF4
ARHGEF6
ARHGEF7
ARID1A
ARID1B
ARID2
ARID3A
ARID3B
ARID4B
ARID5A
ARID5B
ARIH2
ARL15
ARL8A
ARL8B
ARMC9
ARNT
ARNT2
ARNTL
ARPC1A
ARPC1B
ARRB1
ARRB2
ARRDC1
ARSA
ARSB
ARSG
ARSI
ARVCF
ASAP1
ASAP2
ASAP3
ASCC1
ASCC2
ASCL1
ASF1B
ASPG
ASPH
ASPSCR1
ASRGL1
ASS1
ASTN1
ASTN2
ATAD2
ATF1
ATF2
ATF3
ATF4
ATF6
ATG10
ATG16L1
ATG16L2
ATG5
ATG7
ATG9B
ATM
ATN1
ATOH8
ATOX1
ATP10A
ATP10B
ATP11A
ATP11C
ATP13A1
ATP1B1
ATP2A1
ATP2A3
ATP2B1
ATP2B2
ATP2B3
ATP2B4
ATP2C2
ATP6AP1L
ATP6V0A4
ATP6V0D1
ATP6V0D2
ATP6V1B1
ATP6V1C2
ATP6V1E2
ATP7B
ATP8A2
ATP8B1
ATP8B3
ATP8B4
ATP9A
ATP9B
ATRIP
ATRN
ATRNL1
ATXN1
ATXN10
ATXN2
ATXN7
ATXN7L1
AUH
AUTS2
AVEN
AXIN1
AXIN2
AXL
B3GALT5
B3GNTL1
B4GALNT3
B4GALT1
B4GALT5
B9D1
BAALC
BACE2
BACH1
BACH2
BAD
BAG3
BAHCC1
BAHD1
BAIAP2
BAIAP2L1
BAIAP2L2
BAIAP3
BANK1
BANP
BARX2
BASP1
BAZ1B
BAZ2A
BBS7
BBS9
BBX
BCAM
BCAR1
BCAR3
BCAS1
BCAS3
BCAS4
BCAT1
BCAT2
BCKDHA
BCKDHB
BCL11A
BCL11B
BCL2
BCL2L1
BCL2L14
BCL3
BCL6
BCL7A
BCL7C
BCL9
BCL9L
BCOR
BCR
BDH1
BDKRB2
BEGAIN
BEST1
BFAR
BFSP1
BFSP2
BGN
BHLHE40
BICC1
BICD1
BICD2
BID
BIK
BIN1
BIRC6
BIRC7
BLCAP
BLVRA
BLVRB
BMF
BMP1
BMP4
BMP5
BMP7
BMP8A
BMPER
BMPR1A
BMPR1B
BNC2
BNIP3L
BOC
BOK
BOLA1
BOP1
BPHL
BPI
BRCA1
BRD3
BRD4
BRF1
BRI3
BRIP1
BRS3
BRSK2
BRWD1
BSCL2
BSG
BSN
BTBD11
BTBD16
BTBD19
BTBD2
BTBD7
BTBD9
BTD
BTRC
BZW2
C10orf90
C11orf49
C11orf80
C11orf95
C12orf49
C12orf60
C12orf75
C14orf132
C14orf180
C14orf93
C15orf41
C16orf72
C16orf74
C17orf64
C17orf67
C17orf82
C17orf99
C18orf25
C19orf33
C19orf47
C19orf57
C1orf105
C1orf127
C1orf159
C1orf198
C1orf21
C1QTNF1
C1QTNF6
C1QTNF7
C2
C20orf194
C21orf58
C22orf34
C2CD2
C2CD3
C2CD4C
C2CD4D
C2orf88
C3orf52
C3orf67
C4orf19
C4orf36
C4orf50
C6orf132
C6orf89
C7orf50
C8G
C8orf34
C8orf58
C9orf139
C9orf50
CA10
CA11
CA12
CA4
CA5B
CAB39L
CABIN1
CABLES1
CABLES2
CACHD1
CACNA1A
CACNA1B
CACNA1C
CACNA1D
CACNA1E
CACNA1G
CACNA1H
CACNA1I
CACNA1S
CACNA2D1
CACNA2D2
CACNA2D3
CACNA2D4
CACNB2
CACNB3
CACNG2
CACNG4
CACNG8
CADM1
CADM2
CADPS
CADPS2
CALCB
CALD1
CALM3
CALML5
CALN1
CAMK1D
CAMK2A
CAMK2B
CAMK2D
CAMK2G
CAMKK1
CAMSAP1
CAMTA1
CAND2
CAP2
CAPG
CAPN1
CAPN12
CAPN13
CAPN2
CAPN5
CAPZA1
CAPZB
CARD10
CARD11
CARD9
CARHSP1
CARM1
CARNS1
CARS2
CASKIN2
CASQ2
CASS4
CAST
CASZ1
CATSPERG
CAV2
CAV3
CBFA2T2
CBFA2T3
CBLN3
CBR4
CBX4
CBX8
CC2D1B
CC2D2A
CCBE1
CCDC102A
CCDC102B
CCDC106
CCDC114
CCDC12
CCDC124
CCDC13
CCDC148
CCDC151
CCDC154
CCDC155
CCDC3
CCDC33
CCDC40
CCDC47
CCDC50
CCDC57
CCDC6
CCDC61
CCDC69
CCDC80
CCDC85C
CCDC88B
CCDC88C
CCDC92
CCDC93
CCDC97
CCM2
CCND1
CCND2
CCND3
CCNF
CCNG2
CCNJL
CCNK
CCNY
CCR10
CD101
CD109
CD151
CD247
CD248
CD276
CD36
CD3EAP
CD4
CD44
CD59
CD6
CD81
CD82
CD8B
CD9
CD96
CDC14A
CDC14B
CDC25B
CDC42BPA
CDC42BPB
CDC42BPG
CDC42EP1
CDC42EP3
CDC42EP4
CDC42EP5
CDC42SE2
CDC6
CDCA7L
CDH1
CDH10
CDH12
CDH13
CDH15
CDH17
CDH18
CDH2
CDH20
CDH22
CDH23
CDH3
CDH4
CDH5
CDH7
CDH8
CDHR2
CDHR3
CDHR5
CDK10
CDK14
CDK15
CDK16
CDK18
CDK19
CDK2AP2
CDK5
CDK6
CDKAL1
CDKL3
CDKN1A
CDKN1C
CDKN2A
CDKN2C
CDON
CDRT4
CDT1
CDX1
CDX2
CDYL
CDYL2
CEBPA
CEBPB
CEBPZ
CECR2
CELF2
CELF4
CELF5
CELSR1
CELSR2
CELSR3
CENPA
CENPP
CENPT
CEP250
CEP72
CERCAM
CERK
CERKL
CFD
CFDP1
CFL1
CFLAR
CFTR
CGA
CGB5
CGN
CGNL1
CHCHD3
CHCHD6
CHD2
CHD3
CHD5
CHD6
CHD7
CHD9
CHFR
CHI3L2
CHID1
CHIT1
CHMP4B
CHN1
CHN2
CHRM1
CHRM3
CHRM5
CHRNA4
CHRNA7
CHRNB4
CHST11
CHST12
CHST15
CHST3
CHST8
CHST9
CHSY1
CHSY3
CHTF18
CIB2
CIB4
CIC
CIITA
CILP2
CIRBP
CISD1
CIT
CIZ1
CKB
CLASP1
CLCF1
CLCN2
CLCN3
CLCNKA
CLDN11
CLDN14
CLDN4
CLDN6
CLDN9
CLEC16A
CLIC1
CLIC4
CLIC5
CLIC6
CLINT1
CLIP1
CLIP2
CLK3
CLMN
CLN6
CLNS1A
CLOCK
CLPB
CLSPN
CLSTN1
CLSTN2
CLTCL1
CLVS1
CLYBL
CMIP
CMKLR1
CMTM4
CMTM7
CMTM8
CNBD1
CNGB1
CNGB3
CNIH3
CNKSR3
CNN2
CNNM1
CNNM2
CNNM3
CNNM4
CNPY1
CNST
CNTFR
CNTN1
CNTN4
CNTN5
CNTNAP1
CNTNAP2
CNTNAP5
COBL
COBLL1
COG5
COG7
COL12A1
COL13A1
COL15A1
COL16A1
COL18A1
COL1A1
COL20A1
COL21A1
COL22A1
COL23A1
COL24A1
COL25A1
COL27A1
COL28A1
COL2A1
COL4A1
COL4A2
COL4A6
COL5A1
COL5A3
COL6A1
COL6A3
COL7A1
COL8A1
COL8A2
COL9A3
COLEC12
COMMD1
COMMD10
COMT
COPZ1
CORO1A
CORO1C
CORO2A
CORO2B
CORO7
COTL1
COX19
CPA5
CPA6
CPAMD8
CPD
CPE
CPEB1
CPEB2
CPEB3
CPEB4
CPLX1
CPLX2
CPNE2
CPNE4
CPNE5
CPNE7
CPPED1
CPS1
CPT1A
CPVL
CPXM2
CPZ
CRABP2
CRADD
CRAT
CRB1
CRB2
CREB1
CREB3L1
CREB3L2
CREB5
CREBBP
CRHR2
CRIM1
CRIP1
CRIP2
CRISPLD2
CRLF1
CRMP1
CROCC
CRTAC1
CRTC1
CRTC3
CRYBG3
CRYGN
CRYL1
CRYM
CSAD
CSDC2
CSF1R
CSGALNACT1
CSH1
CSK
CSMD1
CSMD2
CSMD3
CSNK1D
CSNK1E
CSNK1G1
CSNK1G2
CSPG4
CSRNP1
CSRP1
CSRP2
CST3
CSTB
CT62
CTBP1
CTBP2
CTCF
CTCFL
CTDP1
CTDSP1
CTDSP2
CTDSPL
CTF1
CTNNA1
CTNNA2
CTNNA3
CTNNAL1
CTNNB1
CTNNBIP1
CTNNBL1
CTNND2
CTSB
CTSD
CTTNBP2
CUBN
CUEDC1
CUEDC2
CUX1
CUX2
CX3CL1
CXCL12
CXXC5
CYB561
CYB561D1
CYB5A
CYB5R1
CYB5R3
CYBA
CYFIP1
CYFIP2
CYGB
CYP11A1
CYP19A1
CYP1B1
CYP26B1
CYS1
CYTH1
CYTH3
CYTH4
D2HGDH
DAAM1
DAAM2
DAB1
DAB2IP
DACH1
DACT3
DAGLA
DAGLB
DAP
DAPK1
DAPK2
DAZAP1
DAZAP2
DBH
DBN1
DBNDD1
DBP
DCAF4
DCAF5
DCAKD
DCBLD1
DCC
DCDC1
DCDC2
DCHS1
DCHS2
DCLK1
DCLK2
DCPS
DCST2
DCTD
DCUN1D2
DDAH1
DDAH2
DDB1
DDB2
DDC
DDIT3
DDR2
DDX10
DDX54
DDX59
DDX60L
DEAF1
DEC1
DEDD2
DEGS2
DENND1A
DENND1B
DENND2A
DENND3
DENND5B
DEPDC4
DEPDC5
DGAT2
DGCR2
DGKB
DGKD
DGKE
DGKG
DGKH
DGKI
DGKQ
DGKZ
DHRS3
DHRSX
DHX8
DIAPH1
DIAPH2
DIAPH3
DIDO1
DIP2B
DIP2C
DIS3L2
DISC1
DIXDC1
DKK2
DKK3
DLC1
DLEC1
DLEU7
DLG2
DLG4
DLG5
DLGAP1
DLGAP2
DLGAP4
DLL1
DLL3
DLX1
DLX2
DLX3
DLX4
DMD
DMPK
DMRT1
DMXL2
DNAH1
DNAH11
DNAH17
DNAH2
DNAH3
DNAH9
DNAI1
DNAJB12
DNAJB6
DNAJC1
DNAJC15
DNAJC16
DNAJC17
DNAJC4
DNAJC5B
DNAJC6
DNAJC7
DNASE1
DNER
DNM1
DNM2
DNM3
DNMBP
DNMT1
DNMT3A
DNPEP
DNTT
DOC2B
DOCK1
DOCK10
DOCK11
DOCK2
DOCK3
DOCK4
DOCK5
DOCK6
DOCK8
DOCK9
DOK1
DOK3
DOK4
DOK5
DOK6
DOK7
DOT1L
DPEP1
DPF3
DPP10
DPP3
DPP6
DPP9
DPY19L1
DPYD
DPYS
DPYSL2
DPYSL5
DRAM1
DRD1
DRGX
DSCAM
DSCAML1
DSE
DSP
DST
DTD1
DTNA
DTNB
DTNBP1
DTX1
DUOX1
DUSP15
DUSP16
DUSP22
DUSP27
DUSP28
DUSP7
DUSP8
DVL1
DVL3
DYM
DYNC1H1
DYNC1I1
DYNLL1
DYRK3
DYSF
E2F1
E2F2
E2F3
E4F1
EBF1
EBF2
EBF3
EBNA1BP2
ECE1
ECH1
ECHS1
ECSIT
EDA
EDAR
EDARADD
EDIL3
EDN2
EDN3
EDNRB
EEF1A2
EEF1D
EEF1G
EEF2K
EEFSEC
EEPD1
EFCAB2
EFCAB6
EFHC1
EFHD1
EFHD2
EFNA1
EFNA3
EFNA5
EFNB1
EFNB2
EFR3B
EFS
EGFL7
EGFLAM
EGFR
EGLN3
EGR1
EGR2
EHBP1
EHBP1L1
EHD1
EHD2
EHD3
EHD4
EHF
EHMT1
EHMT2
EIF2B5
EIF3K
EIF4A1
EIF4E1B
EIF4E3
EIF4G1
EIF4G3
ELF1
ELF2
ELF3
ELF4
ELFN1
ELFN2
ELK1
ELK3
ELL
ELMO1
ELMO3
ELN
ELOVL6
ELP3
EMCN
EME2
EMID1
EMILIN2
EML1
EML2
EML3
EML6
EMP1
EMP2
EMP3
EMX1
EMX2
ENAH
ENC1
ENDOD1
ENDOU
ENG
ENO2
ENO3
ENOX1
ENPEP
ENPP6
ENTPD2
ENTPD4
ENTPD6
ENTPD8
EP300
EPAS1
EPB41
EPB41L1
EPB41L2
EPB41L3
EPB41L4A
EPB41L4B
EPB41L5
EPC1
EPDR1
EPHA2
EPHA3
EPHA4
EPHA6
EPHA8
EPHB1
EPHB2
EPHB3
EPHB4
EPHX1
EPM2A
EPN2
EPN3
EPPK1
EPS15L1
EPS8
EPS8L1
EPS8L2
ERBB2
ERBB3
ERBB4
ERC1
ERC2
ERCC1
ERG
ERGIC1
ERI1
ERI2
ERI3
ERICH1
ERN1
ESPN
ESPNL
ESR1
ESR2
ESRP1
ESRRA
ESRRB
ESRRG
ESYT1
ESYT2
ESYT3
ETFA
ETHE1
ETNK2
ETS1
ETS2
ETV1
ETV2
ETV4
ETV5
ETV6
EVC2
EVI5L
EVL
EVPL
EWSR1
EXD3
EXOC2
EXOC3L2
EXOC4
EXOC6B
EXOSC7
EXPH5
EXT1
EXT2
EXTL1
EXTL3
EYA1
EYA2
EYA4
EYS
EZH2
EZR
FA2H
FADS1
FADS2
FADS3
FAF1
FAHD1
FAM102A
FAM107A
FAM107B
FAM110A
FAM110B
FAM117A
FAM120A
FAM120B
FAM126A
FAM131C
FAM13A
FAM13B
FAM155A
FAM160A1
FAM160B2
FAM163A
FAM166A
FAM167A
FAM168A
FAM169B
FAM171A1
FAM172A
FAM174B
FAM178B
FAM184A
FAM189A1
FAM189A2
FAM189B
FAM193A
FAM20A
FAM20C
FAM43A
FAM47E
FAM49A
FAM49B
FAM53A
FAM53B
FAM53C
FAM83B
FAM83E
FAM83F
FAM83G
FAM83H
FAM89B
FAM9B
FANCC
FANCE
FAR2
FARP1
FARP2
FARS2
FASN
FAT1
FAT3
FBF1
FBLIM1
FBLN1
FBLN2
FBLN5
FBN1
FBN2
FBN3
FBRSL1
FBXL13
FBXL14
FBXL16
FBXL17
FBXL18
FBXL19
FBXL5
FBXL7
FBXO11
FBXO16
FBXO21
FBXO24
FBXO31
FBXO32
FBXO41
FBXW11
FBXW7
FBXW8
FCGRT
FCHO1
FER
FER1L5
FER1L6
FERMT2
FERMT3
FEZ2
FGD1
FGD3
FGD4
FGD5
FGD6
FGF12
FGF13
FGF14
FGF18
FGF9
FGFR1
FGFR2
FGFR3
FGFR4
FGFRL1
FGGY
FHAD1
FHDC1
FHIT
FHL2
FHOD1
FHOD3
FIBCD1
FIG4
FIGN
FIGNL1
FILIP1
FILIP1L
FIZ1
FKBP2
FKBP5
FLI1
FLII
FLNA
FLNB
FLOT2
FLRT1
FLT1
FLT4
FLVCR2
FMN1
FMN2
FMNL1
FMNL2
FMNL3
FMO5
FMR1
FN1
FNBP1
FNDC1
FNDC3B
FNIP2
FOLR2
FOS
FOSL1
FOXA1
FOXA2
FOXC1
FOXC2
FOXD2
FOXF1
FOXJ3
FOXK1
FOXK2
FOXM1
FOXN1
FOXN3
FOXO1
FOXO3
FOXO4
FOXP1
FOXP2
FOXP4
FOXQ1
FOXS1
FRAS1
FREM1
FREM2
FRMD3
FRMD4A
FRMD4B
FRMD6
FRS2
FRS3
FRY
FRYL
FSCN1
FSCN2
FSIP1
FSTL3
FSTL4
FSTL5
FTH1
FTO
FURIN
FUT7
FUT8
FXN
FXR2
FXYD2
FXYD3
FXYD6
FXYD7
FYN
FYTTD1
G3BP2
G6PC3
G6PD
GAB1
GAB2
GABBR1
GABBR2
GABRB3
GABRD
GABRG3
GADD45G
GAK
GAL3ST1
GAL3ST2
GALK1
GALK2
GALM
GALNS
GALNT10
GALNT11
GALNT14
GALNT2
GALNT6
GALNT7
GALNT9
GALNTL6
GALR1
GALT
GAP43
GAPDHS
GARNL3
GAS2
GAS2L1
GAS6
GAS7
GAS8
GATA1
GATA2
GATA3
GATA4
GATA5
GATA6
GATAD2A
GATAD2B
GBF1
GCK
GCLC
GCNT1
GCNT2
GCOM1
GDA
GDAP1
GDF11
GDF15
GDF5
GDF6
GDF7
GDPD3
GDPD5
GET4
GFAP
GFER
GFI1
GFI1B
GFOD1
GFOD2
GFPT2
GFRA1
GGA1
GGT1
GGT5
GHR
GHRHR
GIGYF1
GIPC2
GIT1
GJC2
GLB1
GLCE
GLDC
GLDN
GLG1
GLI1
GLI2
GLI3
GLI4
GLIS1
GLIS2
GLIS3
GLOD4
GLT1D1
GLYR1
GM2A
GMDS
GMEB2
GMPR
GMPR2
GNA11
GNA12
GNA13
GNA14
GNAI2
GNAL
GNAO1
GNAQ
GNAS
GNAZ
GNB1
GNB1L
GNB2
GNG12
GNG2
GNG7
GNGT1
GOLGA2
GORAB
GOSR2
GPA33
GPC1
GPC3
GPC4
GPC5
GPC6
GPD1L
GPD2
GPHN
GPM6B
GPR107
GPR137
GPR137B
GPR146
GPR153
GPR156
GPR157
GPR158
GPR160
GPR162
GPR173
GPR39
GPR55
GPR62
GPR78
GPRC5A
GPRC5C
GPRIN1
GPSM1
GPT
GPT2
GPX4
GRAMD1A
GRAMD1B
GRAMD1C
GRAMD4
GRAP2
GRASP
GRB10
GRB14
GRB2
GRB7
GREB1
GREB1L
GREM2
GRHL2
GRHL3
GRIA1
GRIA4
GRID1
GRID2
GRID2IP
GRIK2
GRIK3
GRIK4
GRIK5
GRIN1
GRIN2A
GRIN2B
GRIN2D
GRIP1
GRIP2
GRK5
GRK6
GRM1
GRM3
GRM4
GRM5
GRM7
GRM8
GRN
GRTP1
GSDMD
GSG1L
GSK3B
GSN
GSR
GSTO1
GTDC1
GTF2IRD1
GTF3C1
GTF3C5
GUCY1A2
GULP1
GXYLT2
GYPC
GYS1
H6PD
HACE1
HADH
HAND1
HAPLN1
HAUS7
HAUS8
HBG2
HBP1
HCFC1R1
HCN2
HCN4
HDAC1
HDAC11
HDAC2
HDAC3
HDAC4
HDAC5
HDAC7
HDAC9
HDGF
HDLBP
HEATR6
HEBP1
HECW1
HECW2
HEG1
HELZ
HERC2
HERC3
HERC6
HES1
HES2
HEXB
HEXIM2
HEYL
HGFAC
HGS
HHAT
HHIPL1
HIBADH
HIBCH
HIC1
HIF1A
HIF3A
HIP1
HIP1R
HIPK1
HIPK2
HIPK3
HIVEP1
HIVEP2
HIVEP3
HK1
HK2
HLCS
HM13
HMCN1
HMG20A
HMGA1
HMGA2
HMGB1
HMOX1
HNF1A
HNF1B
HNF4A
HNRNPAB
HNRNPF
HNRNPL
HOMER2
HOOK2
HOXA10
HOXA3
HOXA9
HOXB3
HOXB7
HOXC4
HOXC6
HPCA
HPCAL1
HPSE2
HR
HRH1
HRH3
HRK
HS1BP3
HS2ST1
HS3ST3A1
HS3ST3B1
HS3ST4
HS3ST5
HS3ST6
HS6ST1
HS6ST2
HS6ST3
HSD17B12
HSD17B14
HSF2
HSF2BP
HSP90AA1
HSP90AB1
HSPA12A
HSPA8
HSPB1
HSPB7
HSPG2
HTRA1
HTRA3
HTT
HUNK
HUS1
HYAL1
HYAL3
HYDIN
ICA1L
ID1
ID2
ID3
IDE
IDUA
IER2
IER5
IFFO2
IFI16
IFITM3
IFNGR1
IFNGR2
IFRD1
IFT122
IFT140
IFT80
IFT88
IGDCC3
IGDCC4
IGF1R
IGF2BP1
IGF2BP2
IGF2BP3
IGF2R
IGFBP2
IGFBP4
IGFBP5
IGFBP7
IGFL4
IGSF11
IGSF21
IGSF3
IGSF9
IKBKE
IKZF3
IKZF4
IL11
IL11RA
IL16
IL17D
IL17RC
IL17RD
IL17REL
IL19
IL1R1
IL1RAPL2
IL1RL2
IL27RA
IL2RB
IL34
IL4R
IL6R
ILF3
ILK
IMMP2L
IMPDH1
IMPG1
INF2
ING1
ING5
INHA
INHBB
INO80C
INPP4A
INPP4B
INPP5A
INPP5D
INPP5F
INPPL1
INS-IGF2
INSR
INSRR
INTS1
INTS12
INVS
IP6K1
IP6K3
IPMK
IPO11
IQCD
IQCE
IQCH
IQCK
IQGAP1
IQGAP2
IQSEC1
IQSEC3
IRAK2
IRF2
IRF2BP2
IRF6
IRF8
IRS1
IRX4
ISG15
ISG20
ISL2
ISM1
ISM2
ISYNA1
ITFG1
[truncated: 2,810 more rows]

## Sheet: AP-2beta targets
AAAS
AACS
AARSD1
ABCA7
ABHD3
ACADS
ACSL4
ACY3
ADAM11
ADAMTS8
ADAMTSL4
ADCK4
ADD1
ADHFE1
ADIPOQ
ADM2
ADPRHL1
ADRB3
AGRN
AGXT
AGXT2L2
AHCYL2
AHNAK
AIF1L
AIP
AIRE
AJUBA
ALAS1
ALG13
ALKBH2
AMT
ANKRD2
ANKS6
ANTXR1
ANXA2
AP1G2
APBA3
APBB1IP
APITD1
APITD1-CORT
APOBEC2
APOBR
ARFGAP1
ARHGAP26
ARHGDIG
ARHGEF16
ARHGEF18
ARHGEF19
ARID3A
ARL10
ARL6IP5
ARMCX3
ARNTL
ARPC2
ARPC5
ASCC3
ASIC2
ATP13A2
ATP1B1
ATP2A3
ATP2C1
ATXN2
B3GALT2
B3GAT3
BAHD1
BAIAP2L2
BASP1
BATF3
BAZ1B
BBOX1
BEND6
BEX5
BHLHE23
BMI1
BMP1
BMP4
BOLA1
BTD
BTF3
C10orf54
C11orf80
C12orf10
C12orf23
C1orf64
C1orf86
C1orf94
C20orf160
C5orf38
C5orf64
C6orf223
C6orf89
C7orf43
C8orf58
C9orf69
CA11
CACNA1I
CACNG6
CALM3,CALM1,CALM2
CAMK2B
CAMK2N1
CAMKV
CAPN10
CARHSP1
CATSPER2
CBWD3
CBWD5
CBX4
CBX7
CCDC102A
CCDC120
CCDC40
CCDC43
CCDC78
CCDC8
CCL1
CCL5
CCRL1
CD151
CD19
CD1B
CD28
CD300LG
CD3EAP
CD52
CD55
CDC20
CENPO
CENPT
CEP55
CGN
CGREF1
CHD1
CHD7
CHST2
CHSY1
CISD1
CITED1
CLCN4
CLDN15
CLDN22
CLDN5
CLEC9A
CLGN
CLN3
CLN8
CNGA3
CNN2
CNNM3
COL18A1
COL24A1
COL28A1
COL9A2
COTL1
COX7A1
CPE
CPNE2
CPNE4
CPQ
CPS1
CPXM1
CPZ
CRIP1
CRIPT
CRYAB
CSF1
CSMD2
CSRNP1
CSTL1
CTBP2
CTCF
CTH
CTNNB1
CTR9
CUL1
CUL4A
CXADR
CXCR1
CXorf21
CYB561
CYFIP2
CYTH1
DAGLA
DAPK1
DBH
DCAF11
DCTD
DCUN1D3
DDIT3
DDN
DEGS1
DENND3
DENND5B
DERL1
DHX33
DIDO1
DISP1
DNAH14
DNAH9
DNAJC2
DNASE2
DOK1
DRD1
DRGX
DSC2
DUSP7
DYNC1H1
DYNC1LI2
E2F6
EEA1
EFCAB4A
EFNB2
EGR1
EHD1
EIF4EBP1
ELF1
ELF4
ELL
ELL2
ELOVL7
EMC6
EP300
EPB41L2
EPB41L5
EPHA10
ERBB2
ERC1
ERF
ERI3
ESAM
ETHE1
ETS2
ETV4
EVPL
EXD3
EXOC3L4
EYA4
EZH2
FAM155B
FAM163B
FAM167B
FAM169A
FAM186B
FAM189B
FAM3C
FAM9C
FANK1
FBN1
FBXO30
FBXO41
FECH
FGD1
FGF22
FHL1
FIBCD1
FICD
FIS1
FJX1
FKBP1A
FLT3LG
FMO4
FNDC8
FOXA1
FOXA3
FOXC1
FOXJ2
FOXL1
FOXO4
FOXP2
FOXQ1
FUBP1
FUNDC1
FUT5
FZD2
FZD3
GAB3
GABPA
GALNT12
GATA1
GATA2
GATA3
GDF7
GFER
GGA3
GID8
GINS1
GJA9
GJB4
GLIPR2
GLIS1
GLRX5
GLS
GNAI3
GNAZ
GNG5
GNPDA1
GORASP2
GOT2
GPR133
GPR148
GPR39
GPR61
GPRIN2
GPS2
GRB7
GRTP1
GSC2
GSTO1
GSX2
GTF2A2
GTF2F1
GTF3C2
GTF3C5
GTSE1
H2AFZ
HACL1
HADH
HAGHL
HAS3
HBZ
HCN4
HDAC4
HDAC6
HDHD1
HECTD1
HES1
HES4
HEXIM1
HIC1
HIF3A
HMCN1
HMGA1
HNF1A
HNF1B
HNF4A
HNRNPA0
HOXA3
HOXA4
HOXA5
HOXA6
HOXD10
HPCAL1
HPDL
HPS3
HS1BP3
HS6ST1
HTRA1
ICAM3
IER5L
IFI30
IFI6
IFT74
IGF2BP1
IKZF1
IKZF4
IL15
IL24
IL8
INSM1
INSRR
IPMK
IPO11
IQSEC3
IRAK2
IRF2BPL
IRF6
IRGC
IRX2
IRX3
ISCA1
ISYNA1
ITGA5
ITM2B
ITPKC
ITPRIPL2
IVNS1ABP
JAG2
JAGN1
JARID2
JKAMP
JMJD8
JPH2
JPH4
JTB
JUN
JUND
KBTBD2
KBTBD4
KCNA5
KCNJ4
KDM2A
KDM4A
KDM4B
KDM5A
KDM5D
KIAA0040
KIAA0284
KIAA1191
KIAA1609
KIAA2018
KIF13B
KIF18A
KIF1B
KIFC2
KISS1R
KIT
KLF1
KLF4
KLHDC9
KLHL14
KLHL21
KLHL29
KLK13
KREMEN2
KRT16
KRT5
KRTAP10-11
KRTAP10-12
L3HYPDH
LAMA5
LAMB1
LAMB2
LANCL1
LARGE
LCK
LCP1
LCP2
LDOC1
LEF1
LGR4
LHB
LHX6
LHX9
LIPH
LMF1
LMO1
LMO4
LONRF2
LPCAT1
LRFN4
LRG1
LRP8
LRRC14
LRRC14B
LRRFIP1
LSP1
LTA
LUZP1
LY6E
LYL1
LYRM1
MAN1C1
MANF
MAP1B
MAP3K10
MAP3K5
MAPK15
MAPK3
MAPKAPK5
MARCKSL1
MAX
MB21D1
MCAM
MCHR1
MDFI
MDGA1
MED13L
MED16
MEF2A
MEGF8
MEIS1
MEN1
MESP2
MET
METRNL
METTL15
MFSD7
MGC16275
MIIP
MIOS
MIOX
MKX
MLLT6
MMAB
MMP15
MMP2
MN1
MNAT1
MOB3C
MOK
MRPL14
MRPL23
MRPL54
MRPS7
MRRF
MST1R
MT1G
MT1H
MTF2
MTFR1
MVK
MYB
MYCBP
MYCN
MYO10
NAA16
NAA30
NACC1
NARF
NAT14
NAT2
NCAPH2
NCKAP5L
NCOR2
NDST2
NDUFS3
NEIL2
NEIL3
NENF
NFATC1
NFATC2
NFATC3
NFIC
NFIL3
NHLRC3
NKAIN2
NKAIN3
NKAIN4
NLGN2
NNT
NOP2
NOTCH3
NOXA1
NPB
NPHS2
NQO2
NRL
NUDT22
NUSAP1
NUTF2
ODC1
OGFRL1
OIP5
OLFM2
OLR1
ONECUT1
OPRL1
OPTN
OSBPL2
PABPC1
PACS1
PARD3B
PARD6G
PARP1
PARP4
PAX4
PAX6
PBX1
PCID2
PCM1
PCSK1N
PCSK9
PCYOX1
PDE6A
PDE6C
PDIA2
PDK1
PDZD3
PECAM1
PFDN5
PFKFB3
PFKL
PGBD2
PHC1
PHF1
PHF12
PI4KA
PIGF
PIH1D1
PIM3
PIP4K2B
PITPNC1
PITX1
PKD1L1
PKIB
PKP1
PKP2
PLA2G4D
PLAA
PLAC8
PLCD4
PLEKHA2
PLEKHA5
PLEKHS1
PLIN5
PLK1
PLRG1
PLSCR3
PODNL1
PODXL
POLR2A
POLRMT
POPDC3
POU2F2
POU3F2
PPIL1
PPM1M
PPP1R13L
PPP1R16A
PPP2R5B
PPRC1
PPY
PRAP1
PRDM8
PRLH
PROSER1
PRPF19
PRPF40B
PRR25
PRRG4
PRTN3
PTCRA
PTGDS
PTH1R
PTPN13
PTPN2
PXN
PYGO1
RAB11FIP5
RAB13
RAB2B
RAB34
RAB3D
RABEP1
RAD21
RAD51D
RALBP1
RALY
RAPGEF1
RAPGEF3
RARA
RASGRP2
RASL12
RBBP5
RBM18
RBM25
RBM27
RBP4
RBPJ
RCE1
RCOR1
RD3
RDH8
REEP3
RELL1
REST
RFC1
RGL1
RGS11
RGS19
RHBDL1
RHOB
RHOBTB2
RNF112
RNF13
RNF2
RNF222
RNPC3
RPL23A
RPL26
RPL27
RPL28
RPN2
RPS18
RPS20
RPS21
RPS26
RPS27
RRAGC
RRS1
RTKN
RTN4R
RUNDC1
RUNX2
RUNX3
SALL1
SAMHD1
SAP130
SASH1
SAT1
SBF1
SCAMP2
SCARNA10
SCNN1B
SCNN1G
SELPLG
SEMA3B
SEPHS1
SEPT9
SERTAD4
SETD2
SETD5
SFI1
SFRP2
SFXN1
SFXN5
SH2B3
SH3BP4
SH3PXD2B
SHISA8
SIK1
SIN3B
SIRPA
SIX4
SLC13A5
SLC16A7
SLC1A5
SLC25A21
SLC25A38
SLC25A46
SLC26A2
SLC2A6
SLC38A10
SLC39A11
SLC44A1
SLC45A4
SLC7A4
SLMAP
SMAD7
SMC3
SMO
SMYD5
SNAP29
SNHG5
SNORA31
SNORD50A
SNORD50B
SNORD54
SNORD92
SNRPB2
SNTG2
SNX14
SNX17
SNX25
SNX31
SNX6
SNX7
SORCS3
SOX11
SOX15
SOX17
SOX18
SOX2
SOX5
SOX8
SOX9
SP1
SPATA5L1
SPG11
SPI1
SPINT2
SPON2
SPPL3
SPRN
SRCIN1
SREBF1
SRY
SSH1
STON1
STON1-GTF2A1L
STUB1
STX1A
SUZ12
SVOPL
SYMPK
SYNGR3
SYNM
SYT7
SYTL1
TAF1
TARBP1
TAX1BP3
TBC1D10A
TBC1D16
TBL1XR1
TBP
TBX4
TBX5
TCEA2
TCEB2
TCF12
TCF21
TCF25
TCF4
TCF7L1
TCN2
TDRD5
TEAD1
TEF
TFAP2B
TFAP4
TFDP1
TGM3
THAP11
THTPA
TIAF1
TIAM1
TIPRL
TLE2
TLX3
TM6SF1
TMED4
TMEM106A
TMEM106B
TMEM114
TMEM135
TMEM167A
TMEM194B
TMEM238
TMEM42
TMEM63B
TMPRSS4
TMTC2
TNF
TOR2A
TP53
TPT1
TRAF3
TRAF4
TRAM2
TRIB3
TRIM47
TRIM55
TRMT1
TRPM7
TSPAN3
TSSK3
TSTA3
TTBK2
TTLL9
TTYH1
TUBB4B
TUSC1
TWSG1
UBE2H
UBXN11
UCHL3
UCHL5
UCKL1
UNC119B
UNC5A
UNG
UPK3B
URM1
USP15
USP2
USP31
USP48
VAPB
VDAC1
VDAC2
VEZF1
VIT
VPRBP
VPS13D
VSX1
VSX2
WBSCR27
WDR1
WDR38
WDR43
WDR59
WDR81
WDR91
WFS1
WRN
XKR8
XRCC4
YARS2
YJEFN3
YLPM1
YTHDC1
YY1
ZAR1L
ZBED6
ZBTB32
ZBTB40
ZBTB47
ZBTB5
ZC3H11A
ZC3H12D
ZCCHC24
ZDHHC22
ZER1
ZFHX3
ZFP36L1
ZHX1
ZHX1-C8ORF76
ZHX3
ZKSCAN3
ZMYM2
ZNF140
ZNF18
ZNF192
ZNF24
ZNF251
ZNF280D
ZNF292
ZNF384
ZNF385A
ZNF432
ZNF445
ZNF488
ZNF496
ZNF514
ZNF569
ZNF570
ZNF571
ZNF574
ZNF575
ZNF639
ZNF683
ZNF775
ZNF781
ZNF831
ZNF844
ZNF862
ZNRF1
ZSCAN2

## Sheet: AP-2gamma targets
A2ML1
A4GALT
AACS
AAK1
AATF
AATK
ABAT
ABCA1
ABCA13
ABCA2
ABCA3
ABCA4
ABCA7
ABCB1
ABCB4
ABCB8
ABCB9
ABCC1
ABCC11
ABCC12
ABCC3
ABCC4
ABCC5
ABCC8
ABCD1
ABCD3
ABCG1
ABCG2
ABHD11
ABHD12
ABHD14A
ABHD14B
ABHD2
ABHD3
ABHD6
ABHD8
ABI2
ABL1
ABL2
ABLIM1
ABLIM2
ABLIM3
ABR
ABTB2
ACAA1
ACACA
ACACB
ACAD10
ACAN
ACAP2
ACAP3
ACBD4
ACBD6
ACD
ACER3
ACHE
ACLY
ACO2
ACOT11
ACOT7
ACOX2
ACOX3
ACOXL
ACSBG1
ACSF2
ACSF3
ACSL1
ACSL3
ACSL6
ACSM1
ACSM3
ACSS1
ACSS2
ACSS3
ACTB
ACTG1
ACTN1
ACTN2
ACTN4
ACTR1A
ACTR6
ACVR1
ACVR2B
ACYP2
ADA
ADAM10
ADAM11
ADAM12
ADAM15
ADAM19
ADAM23
ADAM8
ADAMTS12
ADAMTS13
ADAMTS14
ADAMTS16
ADAMTS17
ADAMTS2
ADAMTS3
ADAMTS4
ADAMTS7
ADAMTS9
ADAMTSL1
ADAMTSL2
ADAMTSL3
ADAMTSL4
ADAMTSL5
ADAP1
ADARB1
ADARB2
ADCK1
ADCK5
ADCY1
ADCY2
ADCY3
ADCY5
ADCY6
ADCY7
ADCY8
ADCY9
ADD1
ADD2
ADHFE1
ADIPOR2
ADK
ADNP
ADORA1
ADORA2A
ADORA2B
ADPRHL1
ADRA1D
AEBP1
AEBP2
AFAP1
AFAP1L1
AFAP1L2
AFF1
AFF2
AFF3
AFMID
AFTPH
AGAP1
AGAP2
AGAP3
AGBL1
AGBL3
AGBL4
AGK
AGPAT2
AGPAT3
AGPAT4
AGPS
AGR2
AGRN
AGTPBP1
AHCY
AHCYL1
AHCYL2
AHDC1
AHNAK
AHNAK2
AIF1L
AIG1
AIMP2
AIRE
AJAP1
AK2
AK5
AK7
AKAP1
AKAP12
AKAP13
AKAP6
AKAP8L
AKNA
AKR1B15
AKR1D1
AKT1
AKT1S1
AKT2
AKT3
ALAS1
ALDH1A2
ALDH1A3
ALDH1L1
ALDH2
ALDH3B1
ALDH3B2
ALDH4A1
ALDOA
ALDOC
ALG1
ALG14
ALG1L2
ALK
ALOX5
ALOXE3
ALPK1
ALPK2
ALPK3
ALPL
ALX4
AMBRA1
AMFR
AMMECR1
AMOTL1
AMOTL2
AMPD3
AMZ1
ANAPC11
ANAPC2
ANAPC5
ANGPT1
ANGPTL2
ANK1
ANK2
ANK3
ANKFN1
ANKFY1
ANKH
ANKMY1
ANKRD11
ANKRD13B
ANKRD13D
ANKRD17
ANKRD23
ANKRD24
ANKRD27
ANKRD28
ANKRD29
ANKRD34A
ANKRD39
ANKRD44
ANKRD55
ANKRD6
ANKS1A
ANKS1B
ANKS3
ANO1
ANO10
ANO2
ANO4
ANO6
ANO7
ANO8
ANO9
ANP32A
ANP32B
ANPEP
ANTXR1
ANTXRL
ANXA11
ANXA13
ANXA2
ANXA4
ANXA6
ANXA8L1
AOX1
AP1B1
AP1G2
AP1S1
AP1S3
AP2A1
AP2A2
AP2B1
AP3B1
AP3B2
AP3D1
AP3S2
AP4S1
APBA1
APBA2
APBB2
APC
APC2
APCDD1
APCDD1L
APLP2
APOLD1
APOO
APP
APPBP2
APPL2
APRT
AQP6
ARAP1
ARAP2
ARF1
ARFGAP1
ARFGAP3
ARFGEF2
ARHGAP10
ARHGAP12
ARHGAP15
ARHGAP17
ARHGAP18
ARHGAP21
ARHGAP22
ARHGAP23
ARHGAP24
ARHGAP25
ARHGAP26
ARHGAP27
ARHGAP28
ARHGAP31
ARHGAP32
ARHGAP39
ARHGAP4
ARHGAP42
ARHGAP6
ARHGAP8
ARHGDIG
ARHGEF1
ARHGEF10
ARHGEF10L
ARHGEF16
ARHGEF17
ARHGEF18
ARHGEF19
ARHGEF2
ARHGEF3
ARHGEF37
ARHGEF38
ARHGEF4
ARHGEF6
ARHGEF7
ARID1A
ARID1B
ARID3A
ARID3B
ARID4B
ARID5A
ARID5B
ARIH2
ARL15
ARL6IP5
ARL8A
ARMC2
ARMC7
ARMC9
ARNT
ARNT2
ARNTL
ARPC1A
ARPC1B
ARRB1
ARRDC1
ARSB
ARSG
ARSI
ARVCF
ARX
ASAP1
ASAP2
ASAP3
ASB13
ASB2
ASB3
ASB4
ASCC1
ASCC2
ASCL1
ASPG
ASPH
ASPSCR1
ASRGL1
ASS1
ASTN1
ASTN2
ATAD2
ATE1
ATF2
ATF3
ATF7
ATG10
ATG16L1
ATG16L2
ATG2B
ATG4B
ATG5
ATG7
ATG9A
ATG9B
ATL1
ATL3
ATN1
ATOH8
ATOX1
ATP10A
ATP10B
ATP11A
ATP11B
ATP13A2
ATP13A3
ATP13A4
ATP1A1
ATP1B1
ATP1B3
ATP2A2
ATP2A3
ATP2B1
ATP2B2
ATP2B3
ATP2B4
ATP2C2
ATP6V0A1
ATP6V0A4
ATP6V0D1
ATP6V0D2
ATP6V1B1
ATP6V1C2
ATP6V1E2
ATP6V1H
ATP7B
ATP8A1
ATP8A2
ATP8B1
ATP8B2
ATP8B3
ATP8B4
ATP9A
ATP9B
ATPAF2
ATRN
ATRX
ATXN1
ATXN10
ATXN2
ATXN7
ATXN7L1
AUH
AUTS2
AVEN
AXIN1
AXIN2
AZIN1
B3GALT5
B3GAT3
B3GNT5
B3GNTL1
B4GALNT3
B4GALT1
B4GALT2
B4GALT5
B4GALT6
B9D1
BAALC
BACE2
BACH1
BACH2
BAD
BAG3
BAHCC1
BAHD1
BAIAP2
BAIAP2L1
BAIAP2L2
BAMBI
BANK1
BANP
BARX2
BASP1
BAZ2A
BBC3
BBS9
BBX
BCAM
BCAN
BCAP31
BCAR1
BCAR3
BCAS1
BCAS3
BCAS4
BCAT1
BCKDHA
BCKDHB
BCKDK
BCL11A
BCL11B
BCL2
BCL2L1
BCL2L11
BCL2L12
BCL2L13
BCL2L2
BCL3
BCL6
BCL7A
BCL7C
BCL9
BCL9L
BCOR
BCORL1
BCR
BDH1
BEGAIN
BEND3
BEST1
BFAR
BFSP1
BFSP2
BHLHE40
BICD1
BICD2
BID
BIK
BIN1
BIN3
BIRC7
BIVM
BLVRA
BLVRB
BMF
BMP1
BMP4
BMP7
BMPER
BMPR1A
BMPR1B
BNC2
BNIP3
BNIP3L
BOC
BOK
BOP1
BPI
BPTF
BRCA1
BRD1
BRD3
BRD4
BRD9
BRF1
BRI3
BRI3BP
BRIP1
BRMS1L
BRSK2
BRWD1
BSG
BSN
BTBD11
BTBD16
BTBD19
BTBD2
BTBD9
BTD
BTF3
BTRC
BZW2
C10orf90
C11orf49
C11orf68
C11orf80
C11orf95
C12orf42
C12orf60
C12orf75
C14orf132
C14orf180
C14orf93
C16orf72
C16orf74
C17orf100
C17orf64
C17orf82
C19orf25
C19orf38
C19orf57
C1GALT1
C1orf105
C1orf112
C1orf116
C1orf127
C1orf159
C1orf198
C1orf21
C1QTNF1
C1QTNF6
C2
C20orf194
C20orf203
C21orf58
C22orf34
C2CD2
C2CD3
C2orf42
C2orf68
C2orf73
C2orf76
C3orf20
C3orf52
C3orf67
C4orf19
C4orf36
C4orf50
C5
C5AR1
C5orf38
C5orf47
C6orf132
C7orf50
C8orf34
C8orf58
C9orf139
C9orf50
C9orf85
CA10
CA11
CA12
CA13
CA4
CA5B
CAB39
CABIN1
CABLES1
CABLES2
CACHD1
CACNA1A
CACNA1B
CACNA1C
CACNA1D
CACNA1E
CACNA1G
CACNA1H
CACNA1I
CACNA1S
CACNA2D2
CACNA2D3
CACNA2D4
CACNB1
CACNB3
CACNB4
CACNG2
CACNG4
CADM1
CADM2
CADM4
CADPS
CADPS2
CALCB
CALD1
CALN1
CAMK1D
CAMK2A
CAMK2B
CAMK2D
CAMK2G
CAMK4
CAMKK1
CAMSAP1
CAMTA1
CAMTA2
CAND2
CANX
CAP2
CAPG
CAPN1
CAPN10
CAPN13
CAPN2
CAPN5
CAPN8
CAPN9
CAPZA1
CAPZB
CARD10
CARD11
CARD14
CARHSP1
CARM1
CARNS1
CASK
CASKIN2
CASP9
CASQ2
CASS4
CAST
CASZ1
CATSPER3
CATSPERG
CAV2
CAV3
CBFA2T2
CBFA2T3
CBL
CBLB
CBR4
CBX4
CBX7
CC2D1A
CCDC102A
CCDC102B
CCDC106
CCDC12
CCDC120
CCDC13
CCDC146
CCDC148
CCDC149
CCDC151
CCDC155
CCDC3
CCDC33
CCDC40
CCDC47
CCDC50
CCDC57
CCDC6
CCDC80
CCDC85C
CCDC88C
CCDC9
CCDC91
CCDC92
CCDC97
CCM2
CCND1
CCND3
CCNF
CCNG2
CCNJL
CCNK
CCNY
CCR10
CCR3
CCR7
CCT3
CD109
CD151
CD247
CD276
CD36
CD44
CD58
CD59
CD6
CD82
CD9
CD96
CDC14A
CDC14B
CDC25B
CDC37
CDC42BPA
CDC42BPB
CDC42BPG
CDC42EP1
CDC42EP3
CDC42EP4
CDC42EP5
CDC42SE1
CDC5L
CDC73
CDCA4
CDCP1
CDH1
CDH11
CDH12
CDH13
CDH15
CDH17
CDH18
CDH2
CDH22
CDH23
CDH26
CDH3
CDH4
CDH5
CDHR2
CDHR3
CDHR5
CDK10
CDK12
CDK14
CDK18
CDK19
CDK4
CDK5
CDK5RAP2
CDK6
CDKAL1
CDKL1
CDKL3
CDKL5
CDKN1A
CDKN2C
CDON
CDR2
CDR2L
CDRT4
CDS2
CDT1
CDYL
CDYL2
CEACAM1
CEACAM6
CEBPA
CEBPB
CEBPZ
CECR2
CELF1
CELF2
CELF4
CELSR1
CELSR2
CENPA
CENPP
CENPT
CEP250
CEP70
CEP72
CERCAM
CERK
CERKL
CFDP1
CFL1
CFLAR
CGN
CGNL1
CHCHD3
CHCHD6
CHD1L
CHD2
CHD3
CHD4
CHD5
CHD6
CHD7
CHD9
CHFR
CHI3L2
CHIT1
CHKA
CHMP4B
CHMP6
CHN1
CHN2
CHRM1
CHRM3
CHRNA4
CHRNA7
CHRNB4
CHST11
CHST12
CHST15
CHST3
CHST8
CHSY1
CHTF18
CIB2
CIB4
CIC
CIITA
CIRBP
CIT
CIZ1
CKAP4
CKAP5
CLASP1
CLCF1
CLCN4
CLCNKA
CLDN10
CLDN11
CLDN14
CLDN4
CLDN6
CLDN9
CLEC16A
CLIC1
CLIC4
CLIC5
CLIP1
CLIP2
CLK2
CLK3
CLMN
CLN6
CLN8
CLNK
CLNS1A
CLOCK
CLPB
CLSPN
CLSTN1
CLSTN2
CLSTN3
CLTA
CLTB
CLTC
CLTCL1
CLVS1
CLYBL
CMBL
CMIP
CMTM3
CMTM4
CMTM7
CMTM8
CNBD1
CNDP1
CNGB1
CNIH3
CNKSR3
CNN2
CNNM1
CNNM2
CNNM4
CNOT1
CNPY1
CNST
CNTD2
CNTFR
CNTLN
CNTN1
CNTN4
CNTN5
CNTNAP2
CNTNAP5
COBL
COBLL1
COG5
COL11A2
COL12A1
COL13A1
COL14A1
COL15A1
COL16A1
COL18A1
COL19A1
COL20A1
COL21A1
COL22A1
COL23A1
COL24A1
COL25A1
COL27A1
COL28A1
COL2A1
COL4A1
COL4A2
COL4A3
COL4A6
COL5A1
COL9A2
COL9A3
COLEC12
COMMD1
COMMD10
COMT
COMTD1
COPS7B
COPZ1
COPZ2
CORO1B
CORO1C
CORO2A
CORO2B
CORO7
COTL1
COX19
COX7A2L
CPA5
CPA6
CPAMD8
CPD
CPE
CPEB1
CPEB2
CPEB3
CPEB4
CPLX1
CPLX2
CPNE2
CPNE4
CPNE5
CPNE9
CPOX
CPPED1
CPS1
CPT1A
CPVL
CPXM2
CPZ
CRADD
CRAT
CRB1
CRB2
CREB1
CREB3L1
CREB3L2
CREB3L4
CREB5
CREBBP
CRELD2
CRHR2
CRIM1
CRIP1
CRIP2
CRISPLD2
CRKL
CRLF1
CRMP1
CROCC
CRTAC1
CRTC1
CRTC2
CRTC3
CRY1
CRY2
CRYBG3
CRYL1
CSAD
CSF1R
CSGALNACT1
CSK
CSMD2
CSMD3
CSNK1D
CSNK1E
CSNK1G1
CSNK1G2
CSPG4
CSRNP1
CSRP1
CST3
CSTA
CTBP1
CTBP2
CTCF
CTCFL
CTDP1
CTDSP1
CTDSP2
CTDSPL
CTF1
CTNNA1
CTNNA2
CTNNA3
CTNNB1
CTNNBIP1
CTNNBL1
CTNND2
CTPS2
CTSB
CTSD
CTSH
CTSZ
CTTN
CTTNBP2
CUBN
CUEDC1
CUL1
CUL4A
CUX1
CUX2
CWC25
CX3CL1
CXXC5
CYB561
CYB5A
CYB5R1
CYB5R3
CYBA
CYFIP1
CYFIP2
CYGB
CYHR1
CYP19A1
CYP1B1
CYP24A1
CYP26B1
CYP46A1
CYP4B1
CYP7B1
CYS1
CYTH1
CYTH3
CYTH4
D2HGDH
DAAM1
DAAM2
DAB1
DAB2IP
DACH1
DACT1
DAG1
DAGLA
DAGLB
DALRD3
DAP
DAPK1
DAPK2
DAPL1
DAZAP1
DAZAP2
DBN1
DBNDD1
DBNL
DBP
DCAF4
DCAF5
DCAKD
DCC
DCDC1
DCLK1
DCLK2
DCPS
DCST1
DCUN1D2
DCUN1D3
DDA1
DDAH1
DDB1
DDB2
DDC
DDIT3
DDR2
DDX31
DDX42
DDX5
DDX59
DDX60L
DEAF1
DEC1
DEDD2
DEGS2
DENND1A
DENND1B
DENND2A
DENND2D
DENND3
DENND5A
DENND5B
DEPDC4
DEPDC5
DERL1
DET1
DGAT1
DGAT2
DGCR2
DGKB
DGKD
DGKG
DGKH
DGKI
DGKQ
DGKZ
DHCR24
DHCR7
DHRS3
DHRSX
DHX30
DHX8
DIAPH1
DIAPH2
DIDO1
DIO2
DIP2A
DIP2B
DIP2C
DIS3L2
DISC1
DIXDC1
DKK3
DLC1
DLEC1
DLG1
DLG2
DLG3
DLG4
DLG5
DLGAP1
DLGAP2
DLGAP3
DLGAP4
DLL1
DLL4
DLX1
DLX2
DLX3
DLX4
DMD
DMGDH
DMPK
DMWD
DMXL2
DNAH1
DNAH11
DNAH14
DNAH17
DNAH2
DNAH3
DNAH5
DNAH8
DNAH9
DNAI1
DNAJB1
DNAJB12
DNAJB13
DNAJB14
DNAJB6
DNAJC1
DNAJC15
DNAJC16
DNAJC17
DNAJC4
DNAJC5
DNAJC5B
DNAJC6
DNASE1
DNER
DNM1
DNM2
DNM3
DNMBP
DNMT1
DNMT3A
DNPEP
DOCK1
DOCK10
DOCK2
DOCK3
DOCK4
DOCK5
DOCK6
DOCK8
DOCK9
DOK1
DOK4
DOK5
DOK7
DOT1L
DPF2
DPF3
DPH1
DPM1
DPP10
DPP3
DPP6
DPP9
DPY19L1
DPYD
DPYS
DPYSL2
DRAM1
DRG1
DRGX
DSCAM
DSCAML1
DSE
DSP
DST
DSTN
DSTYK
DTD1
DTL
DTNA
DTNB
DTWD2
DUOX1
DUSP1
DUSP10
DUSP13
DUSP14
DUSP15
DUSP16
DUSP22
DUSP28
DUSP4
DUSP6
DUSP8
DVL1
DVL3
DYM
DYNC1H1
DYNC1I1
DYNLL1
DYNLRB1
DYRK1A
DYRK3
DYSF
DZIP1L
E2F1
E2F2
E2F3
E2F5
E4F1
EBF1
EBF2
EBF3
EBF4
EBNA1BP2
ECE1
ECE2
ECHDC2
ECHS1
ECM1
ECSIT
EDAR
EDARADD
EDIL3
EDN2
EEF1A2
EEF1D
EEF1G
EEF2K
EEFSEC
EEPD1
EFCAB2
EFCAB5
EFCAB6
EFHC1
EFHD1
EFHD2
EFNA1
EFNA3
EFNA4
EFNA5
EFNB2
EFR3B
EFS
EGFL7
EGFLAM
EGFR
EGLN2
EGLN3
EGR1
EGR2
EGR3
EHBP1
EHBP1L1
EHD1
EHD2
EHD4
EHF
EHMT1
EHMT2
EIF2AK4
EIF3A
EIF3H
EIF4E3
EIF4EBP1
EIF4G1
EIF4G3
ELAVL1
ELAVL3
ELF1
ELF2
ELF3
ELF4
ELFN1
ELFN2
ELK1
ELK3
ELK4
ELL
ELMO1
ELMO2
ELMOD3
ELN
ELOVL1
ELOVL5
ELOVL6
ELP2
ELP3
EMCN
EME2
EMILIN2
EML1
EML2
EML3
EML6
EMP1
EMP2
EMP3
EMX1
ENAH
ENDOU
ENG
ENO1
ENO2
ENOX1
ENPP1
ENPP2
ENPP3
ENSA
ENTPD2
ENTPD4
ENTPD6
ENTPD8
EP300
EP400
EPAS1
EPB41
EPB41L1
EPB41L2
EPB41L3
EPB41L4A
EPB41L4B
EPB41L5
EPB42
EPC1
EPDR1
EPHA10
EPHA2
EPHA3
EPHA4
EPHA6
EPHA8
EPHB1
EPHB2
EPHB3
EPHB4
EPHX1
EPM2A
EPN2
EPN3
EPS15L1
EPS8
EPS8L1
EPS8L2
ERBB2
ERBB3
ERBB4
ERC1
ERC2
ERCC1
ERF
ERG
ERGIC1
ERI1
ERI2
ERI3
ERICH1
ERN1
ESPN
ESR1
ESR2
ESRP1
ESRRA
ESRRB
ESRRG
ESYT1
ESYT2
ESYT3
ETFA
ETFB
ETHE1
ETNK2
ETS1
ETS2
ETV1
ETV2
ETV4
ETV5
ETV6
EVC2
EVI5L
EVL
EVPL
EVX2
EXD3
EXOC2
EXOC4
EXOC6
EXOC6B
EXOC7
EXOSC10
EXOSC7
EXPH5
EXT1
EXT2
EXTL1
EXTL3
EYA1
EYA2
EYA4
EYS
EZH2
EZR
F11R
F5
F8
FA2H
FAAH
FADS1
FADS2
FADS3
FADS6
FAF1
FAH
FAHD1
FAIM2
FAM102A
FAM107A
FAM107B
FAM110A
FAM110B
FAM117A
FAM120A
FAM120B
FAM124A
FAM126A
FAM135B
FAM13A
FAM155A
FAM156A
FAM160A1
FAM160B1
FAM160B2
FAM163A
FAM167A
FAM168A
FAM169B
FAM171A1
FAM172A
FAM174B
FAM178B
FAM184A
FAM184B
FAM189A1
FAM189A2
FAM193A
FAM193B
FAM20A
FAM20C
FAM47E
FAM49B
FAM53A
FAM53B
FAM78A
FAM78B
FAM81A
FAM83A
FAM83B
FAM83F
FAM83G
FAM83H
FAM9B
FANCC
FANCE
FANK1
FAR2
FARP1
FARP2
FARS2
FASN
FASTK
FAT1
FBF1
FBLIM1
FBLN1
FBLN2
FBLN5
FBLN7
FBN1
FBN2
FBP1
FBRSL1
FBXL13
FBXL14
FBXL16
FBXL17
FBXL18
FBXL19
FBXL20
FBXL5
FBXL7
FBXO16
FBXO21
FBXO24
FBXO31
FBXO32
FBXO34
FBXO41
FBXO46
FBXW11
FBXW8
FCHO1
FCHO2
FCHSD2
FDXR
FER
FER1L5
FER1L6
FERMT2
FERMT3
FEZ2
FGD2
FGD3
FGD4
FGD5
FGD6
FGF1
FGF11
FGF12
FGF13
FGF14
FGF18
FGFR1
FGFR2
FGFR3
FGFR4
FGFRL1
FGGY
FHAD1
FHDC1
FHIT
FHL2
FHOD1
FHOD3
FIBCD1
FIG4
FIGN
FIGNL1
FILIP1
FILIP1L
FKBP2
FKBP5
FKBP9
FKRP
FLI1
FLII
FLNA
FLNB
FLRT2
FLT1
FLT4
FLVCR2
FMN1
FMN2
FMNL1
FMNL2
FMNL3
FMO1
FMO5
FNBP1
FNDC3A
FNDC3B
FNIP2
FOS
FOSL2
FOXA1
FOXA2
FOXA3
FOXC1
FOXC2
FOXJ1
FOXJ3
FOXK1
FOXK2
FOXM1
FOXN1
FOXN3
FOXO1
FOXO3
FOXO4
FOXP1
FOXP2
FOXP4
FPR1
FRAS1
FREM2
FRMD3
FRMD4A
FRMD4B
FRMD5
FRMD6
FRMD8
FRMPD4
FRS2
FRS3
FRY
FSCN1
FSIP1
FSTL4
FTH1
FTO
FURIN
FUT7
FUT8
FUT9
FXYD2
FXYD3
FXYD6
FYCO1
FYN
FYTTD1
FZR1
G3BP2
G6PD
GAA
GAB1
GAB2
GAB3
GABBR2
GABRA5
GABRB3
GABRG3
GABRR2
GADD45G
GAK
GAL3ST4
GALE
GALK1
GALK2
GALM
GALNS
GALNT10
GALNT11
GALNT12
GALNT13
GALNT14
GALNT2
GALNT6
GALNT7
GALNT9
GALNTL6
GALT
GAPDH
GARNL3
GAS2
GAS2L1
GAS6
GAS7
GAS8
GATA1
GATA2
GATA3
GATA4
GATA6
GATAD2A
GATAD2B
GBE1
GBF1
GCC1
GCGR
GCK
GCLC
GCNT1
GCNT2
GCOM1
GDAP1
GDF15
GDI2
GDPD5
GEMIN7
GET4
GFAP
GFER
GFI1B
GFOD1
GFOD2
GFPT2
GFRA1
GGA3
GGNBP2
GGT1
GGT5
GHR
GHRHR
GIGYF1
GIPC1
GIPC2
GIPR
GIT1
GIT2
GJC2
GLB1
GLCE
GLDN
GLG1
GLI1
GLI2
GLI3
GLI4
GLIPR2
GLIS1
GLIS2
GLIS3
GLT1D1
GLTP
GLYR1
GM2A
GMDS
GMEB2
GML
GMPPA
GMPR
GMPS
GNA11
GNA12
GNA13
GNA14
GNAI2
GNAI3
GNAL
GNAO1
GNAQ
GNAS
GNAZ
GNB1
GNB1L
GNB2
GNB5
GNG12
GNG13
GNG2
GNG4
GNG7
GNGT1
GOLGA3
GOLM1
GOSR2
GOT1
GPA33
GPATCH2
GPC1
GPC3
GPC4
GPC5
GPC6
GPD1L
GPD2
GPHN
GPI
GPR107
GPR137
GPR137B
GPR146
GPR156
GPR157
GPR158
GPR160
GPR161
GPR39
GPR78
GPRC5A
GPRC5B
GPRC5C
GPSM1
GPT2
GRAMD1A
GRAMD1B
GRAMD4
GRAP2
GRB10
GRB14
GRB2
GRB7
GREB1
GREB1L
GRHL1
GRHL2
GRHL3
GRIA4
GRID1
GRID2
GRID2IP
GRIK3
GRIK4
GRIK5
GRIN1
GRIN2A
GRIN2B
GRIN2C
GRIN2D
GRIP1
GRIP2
GRK5
GRK6
GRM4
GRM5
GRM7
GRM8
GRTP1
GSDMA
GSDMD
GSG1
GSG1L
GSK3A
GSK3B
GSN
GSR
GSS
GSTM5
GSTO1
GSTO2
GTDC1
GTF2IRD1
GTF3C1
GTPBP1
GTPBP3
GUCY1A2
GUK1
GULP1
GXYLT2
GYS1
H6PD
HABP2
HABP4
HAGH
HAPLN1
HAS2
HAUS7
HAUS8
HBG2
HCFC1R1
HCN2
HCN4
HDAC1
HDAC10
HDAC11
HDAC3
HDAC4
HDAC5
HDAC7
HDAC8
HDAC9
HDDC2
HDGF
HDLBP
HEATR4
HEATR6
HEBP1
HECW1
HECW2
HEG1
HELZ
HEMK1
HERC1
HERC3
HES1
HES2
HES5
HES7
HEXB
HEXIM2
HEY1
HHAT
HHIPL1
HIC1
HIF1A
HIF3A
HIP1
HIP1R
HIPK1
HIPK2
HIPK3
HIRA
HIVEP1
HIVEP2
HIVEP3
HK1
HK2
HKDC1
HLA-DMA
HLCS
HLF
HM13
HMBOX1
HMCN1
HMGA1
HMGA2
HMGB1
HMGCL
HNF1B
HNF4A
HNF4G
HNRNPF
HNRNPL
HNRNPUL1
HOMER2
HOMEZ
HOOK2
HOXA10
HOXA3
HOXA9
HOXB3
HOXB6
HOXB7
HOXC13
HOXC4
HOXC6
HOXD13
HOXD3
HPCAL1
HPS1
HPSE2
HR
HRC
HRH1
HRH3
HRK
HS1BP3
HS2ST1
[truncated: 3,175 more rows]

## Sheet: AP-2delta targets
A1CF
AACS
ABCC10
ABCG1
ABCG2
ABHD4
ABL2
ACE2
ACER1
ACER2
ACOT1
ACOT6
ACOX1
ACRC
ACTR5
ACY1
ACYP2
ADAM17
ADAMTS13
ADAMTSL4
ADAMTSL5
ADCY10
ADCY6
ADGRA2
AFAP1
AFAP1L1
AFF4
AFM
AGER
AGPAT4
AGRN
AHCTF1
AHCYL1
AHCYL2
AIF1L
AIMP2
AIP
AKIRIN2
AKR1A1
AKR1B10
ALDH1A2
ALKBH5
ALKBH7
ALOX15
ALPK2
ALPPL2
ALX1
AMBRA1
AMPD3
ANK2
ANKLE2
ANKRD35
ANXA6
ANXA7
AP1S3
AP3B1
AP3D1
APC2
APITD1
APOA1BP
APOBEC3F
APOBEC3G
APOC4
APOL2
APOL6
APPBP2
AQP8
AR
ARAP2
ARF1
ARG2
ARHGAP11A
ARHGEF15
ARIH1
ARL10
ARL2
ARL8A
ARMS2
ARPP19
ART1
ART5
ASB6
ASGR1
ASPDH
ATAD5
ATE1
ATG4C
ATIC
ATL3
ATP11B
ATP13A4
ATP2C1
ATP5B
ATP5L2
ATP6V0A1
ATP6V0A2
ATP6V0A4
ATP6V1E1
ATP6V1F
ATP8A2
ATP8B3
ATXN3
AUH
AURKAIP1
AVP
AVPI1
AZU1
B3GALT6
B3GAT3
B3GNT2
B3GNT8
B3GNT9
B4GALT3
BAK1
BANP
BAX
BAZ1B
BBC3
BBX
BCAR1
BCAS4
BCL2L13
BCL7A
BCL7B
BCOR
BCORL1
BCS1L
BDH1
BEST4
BIK
BIN2
BIRC6
BLOC1S3
BNIP1
BNIP3
BPY2
BRF2
BRIP1
BRWD1
BSPH1
BST1
BTBD18
C1GALT1C1
C2
C3AR1
CABP1
CACHD1
CALCOCO2
CAMLG
CAND2
CAPN3
CAPNS1
CARD14
CARHSP1
CARKD
CASP3
CAST
CAT
CBFA2T2
CBS
CBX1
CCAR1
CCDC106
CCDC110
CCDC117
CCDC121
CCDC153
CCDC155
CCDC18
CCDC30
CCDC33
CCDC89
CCDC9
CCL15
CCL17
CCT3
CCT8L2
CD14
CD160
CD244
CD300A
CD300LF
CD320
CD3D
CD3G
CD48
CD52
CD99
CDC42
CDH23
CDK15
CDK5R1
CDK7
CDKL3
CDS1
CEBPA
CEBPB
CEBPG
CELF5
CELSR2
CENPQ
CEP164
CEP290
CFC1B
CFD
CFHR5
CHD1
CHID1
CHMP4A
CIB2
CIDEC
CISD2
CLCN7
CLDN2
CLEC7A
CLPB
CLPTM1
CLPX
CMTM6
CNR1
CNTLN
CNTN5
COG1
COG7
COG8
COL14A1
COMMD7
COQ6
CORO2B
CORO7
COX4I1
COX7A1
COX7B2
COX8A
CPA2
CPB2
CPN1
CRB3
CRYBB3
CSF2RA
CSF3
CSNK1E
CSNK1G3
CSTB
CT47A1
CT47A10
CT47A11
CT47A2
CT47A6
CT47A7
CT47A9
CT47B1
CTBP2
CTCF
CTHRC1
CTNND1
CTRB1
CTSW
CTU1
CUL5
CUX1
CYB5R3
CYP26A1
CYS1
CYTH4
D2HGDH
DAGLA
DALRD3
DAZAP2
DBNDD2
DCAF10
DCAF4L2
DCST2
DCXR
DDAH1
DDHD2
DDIT3
DDX1
DDX27
DEDD
DEFB121
DEFB4A
DENND1C
DENND2A
DERL3
DGKE
DHRS9
DHX33
DHX34
DHX8
DHX9
DIS3L
DLAT
DLG2
DLGAP1
DMKN
DMRTB1
DMRTC1
DMRTC1B
DNAI2
DNAJC11
DNM1L
DOCK5
DOCK6
DOHH
DOT1L
DPF1
DPP8
DPY19L4
DRP2
DUSP10
DUSP21
DVL3
ECE2
ECH1
ECHDC3
EDDM3B
EED
EFEMP2
EFHC1
EGFLAM
EGR1
EHD2
EHHADH
EID2
EIF2AK1
EIF3C
EIF3CL
EIF4B
EIF4G1
EIF4H
ELAC2
ELOF1
ELP2
ELSPBP1
ENOX1
ENPEP
ENTPD5
ENTPD6
EP300
EPB42
ERCC2
ERP27
ERP29
ESR2
ESRRB
ETAA1
ETS1
ETS2
EVPL
EXOC7
EXOSC4
EXTL3
EZH2
EZR
F12
FAHD2A
FAM104A
FAM109A
FAM118A
FAM122B
FAM122C
FAM124B
FAM129C
FAM134C
FAM166B
FAM180A
FAM183A
FAM186A
FAM193A
FAM193B
FAM53A
FAM65B
FAM71E2
FAM83A
FAM8A1
FAM98C
FAM9A
FANCF
FARSA
FBL
FBLIM1
FBXL18
FBXO43
FBXW12
FBXW2
FCER2
FCHO1
FERMT1
FGD2
FGD4
FGF1
FGFR1
FGFR3
FGL1
FGL2
FGR
FIGNL1
FITM2
FLCN
FLNA
FLT4
FLYWCH1
FMN2
FMO5
FNBP4
FOLR3
FOSB
FOXA1
FOXD2
FOXJ2
FOXO4
FOXP2
FPR2
FRAT1
FRMD8
FSD1
FTCD
FUBP1
FUT2
FUT5
FXR2
FYTTD1
FZD9
FZR1
GABPB2
GAK
GALNT8
GAPDHS
GAS2
GAS7
GAS8
GAST
GATA1
GATA2
GATA4
GATA6
GATS
GCH1
GCM1
GCNT1
GDA
GDAP1
GDPD2
GHDC
GIMAP8
GIP
GIPC3
GIT2
GJB6
GJC1
GJD3
GLB1L2
GLOD4
GLTPD2
GLTSCR1
GLYCTK
GMPR
GNA11
GNA15
GNL2
GNLY
GOLGA3
GOT2
GPATCH1
GPATCH8
GPKOW
GPR160
GPR6
GPR84
GPX4
GRINA
GRIPAP1
GSG1
GSPT1
GSPT2
GTF2IRD1
GTF3C4
GUCY2D
H2AFZ
H3F3C
H6PD
HAPLN2
HAUS1
HAUS4
HAVCR2
HBZ
HDAC2
HDAC6
HERC4
HERPUD1
HEXB
HGSNAT
HIF1A
HIGD1B
HINT2
HIPK1
HIPK4
HIRA
HMBS
HMG20B
HMOX1
HMOX2
HMP19
HNF1A
HNF4A
HNMT
HNRNPA0
HNRNPA1L2
HNRNPF
HOMER2
HOXA4
HOXA5
HOXC8
HPRT1
HRH2
HS1BP3-IT1
HS6ST2
HSBP1L1
HSCB
HSD17B3
HSF1
HSF2
HUNK
HVCN1
ICMT
IDE
IDH1
IFI44
IFIT1
IFITM1
IFITM2
IFT52
IGFBP2
IGFBP7
IGLL1
IKZF3
IL11
IL12RB1
IL31RA
IL4
INHBC
INPP4A
INSL3
INSL5
INTS3
INTS4
IPO5
IPO9
IQGAP1
IRAK2
IRAK4
ITFG3
ITGA10
ITGAL
ITLN2
ITSN1
ITSN2
JAG1
JARID2
JMJD6
JMJD7-PLA2G4B
JOSD1
JSRP1
JUN
JUND
KANK3
KAT2B
KCNA2
KCNE1
KCNIP3
KCNRG
KCTD11
KDM4A
KEAP1
KIAA0195
KIAA0907
KIAA1161
KIAA1522
KIF21A
KISS1R
KLF2
KLF8
KLHL5
KLK3
KLK7
KLRG2
KRBA2
KRT18
KRT24
KRT25
KRTAP2-1
KRTAP5-1
KRTAP5-3
KRTAP5-8
KRTAP9-2
L3MBTL2
LAGE3
LAIR1
LAMA1
LARS
LAT2
LCE3D
LCN8
LDHC
LDHD
LDLR
LDLRAD1
LEO1
LGALS8
LHX3
LIFR
LIMA1
LIN7B
LINC02126
LINGO3
LMAN2L
LOC728392
LOXL2
LPAR6
LRFN4
LRP4
LRP5L
LRRC10B
LRRC2
LRRC43
LRRC57
LSM11
LSM5
LSP1
LTB
LUC7L3
LY96
LYG1
LYSMD4
LZIC
MAD1L1
MAD2L1BP
MAFA
MAFG
MAK16
MAMSTR
MAN1B1
MANBA
MAP1LC3C
MAPK14
MAPK15
MAPRE1
MAPRE3
MAS1
MATK
MBLAC1
MCAT
MCM8
MCM9
MDFIC
MDH2
MED11
MED15
MED18
MEIS1
METTL10
METTL9
MFSD6L
MFSD7
MGAT4A
MGEA5
MGST1
MICALL1
MIIP
MINA
MIS12
MMAA
MMP11
MMS19
MOGAT3
MOGS
MORN3
MPDU1
MPND
MPV17L2
MRPL15
MRPL20
MRPL30
MRPL37
MRPL4
MRPL47
MRPS14
MS4A7
MSN
MST1R
MSTO1
MTF1
MTF2
MTFR1
MTHFD1
MTIF2
MTL5
MTO1
MTPN
MTRF1
MUC6
MVK
MYADML2
MYB
MYO1C
MYO7B
MYO9A
NACA
NAPSA
NARF
NCCRP1
NCR1
NDUFA1
NDUFA10
NDUFAB1
NDUFAF1
NDUFAF3
NEXN
NFATC2
NFATC2IP
NFE2
NFIA
NFIB
NFYA
NFYC
NGFRAP1
NIF3L1
NIPA1
NIPAL3
NKTR
NLRP11
NLRP12
NLRP2
NLRP9
NMNAT1
NMRAL1
NOL3
NOS1
NOS1AP
NOSIP
NOSTRIN
NOX4
NPEPPS
NPLOC4
NPS
NR1D1
NR1D2
NR1H3
NR2E3
NR3C1
NRM
NRSN2
NSA2
NT5DC2
NTHL1
NUDC
NUDCD1
NUDCD2
NUP155
NUP85
NUP98
NVL
NWD1
NXNL1
NYX
OAS3
OAZ2
OCEL1
ODF2
OGDH
OR13A1
OTOF
PABPN1
PADI2
PADI3
PAGE1
PAK3
PAK6
PARP11
PARVB
PARVG
PCDH9
PCDHA
PCNA
PCYT1B
PDCL2
PDE6G
PDGFC
PDLIM3
PDP2
PDPR
PDSS1
PEA15
PEAR1
PEX12
PFDN1
PFKFB1
PGAP2
PGBD1
PGPEP1L
PHB
PHC1
PHF13
PHF8
PHLDB3
PHYH
PIK3C2B
PIK3IP1
PIP
PIP5K1A
PKN3
PLA2G15
PLA2G1B
PLA2G4C
PLEC
PLEKHG4
PLEKHH1
PLEKHJ1
PLEKHM1
PLIN3
PLP2
PLSCR2
PMS2
PNMA5
PNN
PNRC2
PODNL1
POLA2
POLDIP3
POLR2A
POLR2B
POLR2D
POLR2J
POLR2J2
POLR2J3
POLR3K
POU1F1
POU2F1
POU3F2
POU5F1
POU6F1
PPARD
PPARG
PPARGC1B
PPIH
PPIL3
PPIP5K1
PPP1R15A
PPP2R3B
PPT1
PQBP1
PQLC3
PRAMEF20
PRC1
PRDM10
PRDM2
PRKAR1B
PRODH
PRODH2
PRPF8
PRPH2
PRR13
PRR19
PRR5
PRRC2C
PRRG4
PRRX2
PRSS27
PRTN3
PSKH1
PSMA6
PSMA8
PSMB11
PSMC1
PSME4
PTF1A
PTH1R
PTPRA
PVR
PXMP2
PXMP4
PXN
PYCRL
QRICH2
RAB21
RAB8A
RAD1
RAD23A
RAD51C
RAI1
RALGDS
RAN
RAP1A
RASGRP3
RASSF2
RAX2
RBBP5
RBL1
RBM25
RBM5
RBM6
RBX1
RCC2
RCCD1
RCOR1
RDH13
RENBP
RER1
REST
RFX5
RGS11
RGS20
RHBDF2
RHOBTB2
RHOV
RILPL2
RIMKLA
RIMS1
RINL
RLN1
RNF121
RNF125
RNF14
RNF166
RNF181
RNF2
RNF213
RNF26
RNF4
RNF8
RPAIN
RPH3A
RPL13
RPL18A
RPL23
RPL29
RPL38
RPL5
RPL7L1
RPL8
RPL9
RPS12
RPS14
RPS25
RPS27
RPS6KA1
RPS7
RRN3
RSAD1
RSL1D1
RSPO3
RSPO4
RTBDN
RTEL1
RTL6
RTN2
RTN3
RTN4IP1
RUFY3
RUNDC3A
RWDD2B
RWDD3
S100A11
S100A6
S1PR2
SAE1
SAG
SAMHD1
SAP30
SAR1B
SCGB1A1
SCGB1D1
SCHIP1
SCN3B
SDC3
SDF2L1
SDHC
SDS
SEC14L1
SEC14L3
SEC61G
SELE
SELPLG
SEMA4B
SENP5
SENP6
SEPHS2
SERF2
SET
SETD8
SETX
SGSH
SGSM3
SGTB
SH2B1
SH2B2
SH2D3A
SH3GLB2
SHB
SIN3A
SIN3B
SIPA1L1
SIRT6
SLC19A3
SLC22A23
SLC23A2
SLC25A16
SLC25A20
SLC25A30
SLC25A41
SLC25A43
SLC26A1
SLC28A3
SLC2A14
SLC33A1
SLC35F5
SLC4A4
SLC6A3
SLC9A1
SMAD3
SMAGP
SMAP1
SMAP2
SMARCAL1
SMC1A
SMOX
SMPD3
SMTNL1
SNAPC5
SNAPIN
SNF8
SNRNP35
SNRNP40
SNRPA
SNRPE
SNX10
SNX21
SORCS3
SORD
SOX2
SP1
SPACA4
SPAG5
SPAG9
SPATA24
SPC24
SPHK2
SPNS3
SPRYD4
SPSB1
SPTLC1
SRD5A3
SRF
SRL
SRP14
SRP19
SSR2
SSTR1
SSTR5
ST3GAL2
ST6GAL1
ST6GALNAC1
ST8SIA2
STAP2
STAT3
STAT5A
STEAP1
STK16
STRA6
STRADA
STX19
SUB1
SUMF1
SUPT5H
SUZ12
SYCE2
SYCP2
SYN3
SYNJ1
SYNJ2BP
SYNPO2L
SYT3
SYTL2
TAB1
TAC3
TAF5
TAF7L
TAL1
TAL2
TARM1
TARS2
TATDN2
TBC1D12
TBL2
TBL3
TBX6
TCF3
TCF4
TCFL5
TDG
TDP2
TEAD4
TEKT2
TESK2
TFAP2C
TFE3
THAP3
THRAP3
THUMPD1
THUMPD2
TICAM1
TIMM22
TIMM50
TIMP1
TIPRL
TJAP1
TK1
TKTL2
TLE6
TLK1
TLX2
TM4SF1
TM4SF19
TMC5
TMC7
TMCO2
TMEM102
TMEM126A
TMEM130
TMEM134
TMEM141
TMEM170A
TMEM184B
TMEM201
TMEM205
TMEM211
TMEM213
TMEM219
TMEM30A
TMEM42
TMEM44
TMIGD2
TMPRSS2
TMX3
TNFRSF13C
TNFRSF17
TNIP2
TNPO2
TOM1
TOMM20
TOMM34
TOP3B
TOR1B
TP53
TPCN2
TPD52
TPPP2
TRADD
TRAF3IP2
TRAF3IP3
TRAF4
TREH
TRIAP1
TRIB3
TRIM22
TRIM27
TRIM39
TRIM47
TRIM66
TRIML2
TRIP11
TRMT2B
TROVE2
TRPM1
TRPM7
TRPV1
TRPV4
TSPAN10
TSSK3
TSTA3
TTLL1
TTYH3
TUBA3D
TUBA3E
TUBA8
TUSC5
U2AF2
UBA2
UBB
UBE2D4
UBE2H
UBR5
UBXN1
UBXN11
UBXN7
UCK1
UCKL1
UCN
UFC1
UFSP2
UNKL
UPF2
UQCRC1
UQCRHL
URM1
USF2
USP12
USP16
USP39
USP4
UTP14C
UTRN
UTS2
VAV1
VKORC1L1
VMO1
VPS11
VPS25
VPS26A
VPS29
VPS33A
VPS4A
VSIG10
VSTM1
VSX1
WAS
WBP2
WDR13
WDR4
WDR44
WDR45
WDR47
WDR70
WHSC1L1
WIPI2
WNT1
WNT8A
XG
XIAP
XIRP1
XKR7
XPR1
XRCC1
XYLB
YDJC
YIF1B
YPEL1
YY1
YY1AP1
ZBED2
ZBED4
ZBTB12
ZBTB17
ZBTB3
ZBTB40
ZBTB6
ZC3H14
ZC3HAV1L
ZCCHC17
ZCCHC4
ZCCHC8
ZDHHC13
ZDHHC9
ZEB1
ZFAT
ZFYVE16
ZMAT1
ZMAT3
ZMYND10
ZMYND19
ZNF138
ZNF143
ZNF146
ZNF205
ZNF250
ZNF257
ZNF280B
ZNF329
ZNF341
ZNF383
ZNF395
ZNF407
ZNF414
ZNF417
ZNF441
ZNF468
ZNF493
ZNF527
ZNF568
ZNF57
ZNF579
ZNF585B
ZNF587
ZNF606
ZNF610
ZNF611
ZNF618
ZNF627
ZNF668
ZNF682
ZNF705A
ZNF707
ZNF761
ZNF768
ZNF77
ZNF776
ZNF778
ZNF786
ZNF789
ZNF813
ZNF814
ZNF845
ZNF91
ZNRF2
ZSCAN1
ZSCAN10
ZSCAN4

## Sheet: AP-2epsilon targets
A1BG
AANAT
AASDHPPT
ABAT
ABCA7
ABCB1
ABCB7
ABCC10
ABCC6
ABHD1
ABHD16B
ABRAXAS1
AC005086.1
AC005237.2
AC005779.2
AC005786.3
AC007326.1
AC007347.1
AC009060.1
AC009120.3
AC009977.1
AC010522.1
AC010642.2
AC011742.3
AC011999.1
AC012314.19
AC024937.2
AC073072.1
AC073333.1
AC073657.1
AC087163.2
AC093162
AC093826.1
AC093838
AC105052.1
AC107081.1
AC108448.2
AC131097.4
ACADM
ACADVL
ACAP1
ACBD4
ACE
ACER1
ACHE
ACOT11
ACP1
ACP7
ACRBP
ACSBG1
ACSBG2
ACSL6
ACSS1
ACTL11P
ACTG1P17
ACTG1P24
ACTG1P3
ACTL7A
ACTR3
ADAD2
ADAM1B
ADAM8
ADAM9
ADAMTS13
ADAMTS7P3
ADAMTSL4
ADAP1
ADCY4
ADCY5
ADCY6
ADGB
ADGRE4P
ADGRF5P1
ADH5
ADHFE1
ADM5
ADORA2A
ADPRS
AFG3L1P
AGAP2
AGAP4
AGAP5
AGAP6
AGBL2
AGER
AGMAT
AGPAT5
AGRP
AIFM3
AIRE
AK6
AKIRIN1
AKR7A3
AKR7L
AL132640.1
AL353662.1
AL355480.3
AL365181.1
ALAS2
ALDH1A3
ALG1
ALG1L2
ALOX12
ALOX12P1
ALOX15
ALX3
AMH
AMIGO3
AMMECR1
AMN
AMT
AMZ1
ANAPC2
ANGPT4
ANGPTL6
ANKDD1A
ANKDD1B
ANKK1
ANKRD13D
ANKRD23
ANKRD36B
ANKRD45
ANKRD53
ANKRD6
ANKRD61
ANKRD63
ANKS3
ANO8
ANO9
ANP32E
ANTXR1
ANXA1
ANXA5
AOC2
AOC3
AP000347
AP000351.3
AP006285.1
AP006285.2
AP1G2
APBB3
APMAP
APOBEC2
APOBEC3A
APOBR
APOC2
APOE
APOL4
APPL1
AQP11
AQP6
ARGFXP2
ARHGAP18
ARHGAP27
ARHGAP30
ARHGAP33
ARHGAP45
ARHGAP8
ARHGAP9
ARHGDIG
ARHGEF1
ARID3B
ARL11
ARL5C
ARL6IP1
ARL6IP5
ARL9
ARMC1
ARPP19
ARR3
ARRB2
ARRDC1
ARRDC5
ARSF
ART1
ART3
ARVCF
ASB16
ASB4
ASCC3
ASCL2
ASGR1
ASIC3
ASIC4
ASIP
ASLP1
ASNSP3
ASPDH
ASPG
ASPRV1
ASS1P2
ASTL
ATF1
ATF6
ATF6B
ATG16L2
ATL3
ATN1
ATP1A3
ATP2A1
ATP2B3
ATP2C2
ATP4A
ATP4B
ATP6V0CP1
ATP6V1A
ATP6V1E2
ATP6V1G1
ATPAF1
ATXN10
ATXN7L2
AUTS2
AVIL
AVPR2
B3GALT4
B3GAT1
B3GNT2
B3GNT4
B3GNT8
BAG4
BAIAP3
BANF1P2
BARHL1
BAZ1B
BAZ2A
BBS5
BBX
BCAS2
BCL2L10
BEAN1
BEND2
BEST2
BEST4
BFAR
BGLAP
MEIOSIN
BICDL1
BICDL2
BIRC6
BLACE
BLZF2P
BMP8A
BMP8B
BNC2
BNIPL
BOLA2P2
BOLA2P3
BPIFB9P
BRICD5
BROX
BRWD1
BSN
BSND
BST2
BTBD18
BTBD3
BTF3
BTNL8
BTNL9
BUB3
BZW1
C12orf56
KICS2
C15orf62
TEKTIP1
C1D
C1GALT1P1
AIRIM
MROH7
C1orf216
ARMH1
C1orf50
C1QBP
C1QTNF4
C2CD2
C2CD2L
C2CD4D
CLHC1
C3orf62
INTS15
TRAPPC14
SPACDR
C8G
CA15P1
CA15P2
CA7
CA8
CAAP1
CACNA1F
CACNA2D2
CACNA2D4
CACNB4
CACNG1
CACNG8
CACUL1
CACYBP
CACYBPP3
CALB2
CALD1
CALHM1
CALHM2
CALM2
CALML6
CALR
CALU
CAMSAP2
CAND1
CAND2
CANX
CAP1
CAPN10
CAPN3
CAPRIN1
CAPS
CAPZA1
CAPZA2
CARD14
CARD9
CARMIL2
CARMIL3
CARNS1
CASKIN1
CASP16P
CASQ1
CAST
CATSPER2
CATSPERB
CATSPERD
CATSPERG
CBFA2T2
CBX3
CBX3P4
CBX7
CBY3
ODAD1
CCDC120
YJU2B
CCDC136
CCDC153
CCDC154
CCDC157
CCDC166
CCDC17
CCDC172
CCDC180
CCDC183
CCDC188
CCDC24
IHO1
CCDC40
CCDC47
CCDC50
CCDC57
MIX23
CCDC65
CCDC69
CCDC78
CCDC81
CENATAC
CCDC88B
CCDC88C
CCER2
CCL27
CCNB1
CCR9
CCT2
CCT3
CCT4
CCT5
CCT6A
CCT7
CCT8
CCT8L1P
CD101
CD160
CD19
CD247
CD27
CD28
CD37
CD38
CD5
CD59
CD7
CD79A
CD80
CD8A
CD96
CDAN1
CDC123
CDC20B
CDC26
CDC42
CDC42P4
CDC5L
CDC73
CDCA4P4
CDCA7L
CDCA8
ARHGAP31
CDH11
CDH15
CDH23
CDHR2
CDHR5
CDK1
CDK16
CDK5R1
CDKN1A
CDKN2D
CDRT15
CDRT15P1
CDRT4
CEACAM16
CEACAM19
CEACAM3
CEBPZ
CEL
CELA2A
CELA2B
CELA3B
CELF3
CELP
CEND1
CENPQ
CERS4
CETN2
CFAP100
CFAP73
CFAP74
CFAP99
CFL1
CFP
CGB3
CGB7
CHAD
CHADL
CHCHD3
CHEK2P2
CHGA
CHGB
CHMP2B
CHMP3
CHMP4BP1
CHMP5
CHRNA10
CHRNB2
CHRNB4
CHRNE
CHRNG
CHURC1
CIART
CICP14
CICP16
CICP17
CICP19
CICP20
CICP22
CICP26
CICP3
CICP4
CICP5
CICP6
CICP9
CIITA
CILP2
CISD1
CISD2
CITED4
CKB
CKMT1A
CKMT2
CLASRP
CLCN1
CLCN2
CLCNKA
CLCP2
CLDN15
CLDN19
CLDN5
CLDN9
CLEC17A
CLEC18A
CLEC18C
CLEC3B
CLEC4E
CLIC4
CLIC5
CLIP3
CLMN
CLN8
CLNS1A
CLSPN
CLTC
CLUHP3
CMPK1
CMSS1
CMTM1
CMTM2
CNBP
CNIH2
CNIH4
CNN2P1
CNOT7
CNOT9
CNTN2
COL10A1
COL11A2
COL20A1
COL2A1
COL8A2
COL9A2
COLQ
COMMD8
COPA
COPS4
COPS8
COPZ1
CORO1A
CORO7
CORT
COX16
COX6B1
COX6C
COX6CP1
COX7A1
COX7B
COX7C
CPAMD8
CPE
CPLX4
CPNE6
CPSF3
CPSF4L
CPT1B
CRACR2B
CRHR2
CRIPT
CROCC
CROCCP2
CROCCP3
CRTAM
CRTC1
CRTC2
CRYBA1
CRYGS
CRYZ
CSAD
CSDE1
CSE1L
CSF3R
CSGALNACT1
CSK
CSNK1A1
CSNK1G2P1
CSNK1G3
CSPG4P10
CSPG4P11
CSPG4P12
CST1
CST6
CST7
CTBP2P2
CTDSP2
CTF1
CTF2P
CTH
CTNNAL1
CTNNB1
CTNNBIP1
CTPS1
CTRB1
CTRB2
CTSH
CTSW
CUL9
CWC15
CXCL1
CXCR3
CXXC1
CYB561D1
CYCS
CYCSP10
CYCSP52
CYP21A1P
CYP26C1
CYP27B1
CYP2A6
CYP2D6
CYP2D7
CYP2D8P
CYP2F1
CYP2F2P
CYP2T1P
CYP2T3P
CYP2W1
CYP4A11
CYP4F30P
CYP4F35P
CYP51A1
CYTH4
DAD1
DARS1
DAZAP2P1
DBI
DBIL5P
DCAF15
DCAF6
DCDC2B
DCLK1
DCST1
DCST2
DCT
DCTN2
DCTN6
DCUN1D1
DDB1
DDIT3
DDIT4
DDTP1
DDX1
DDX11L1
DDX11L10
DDX11L16
DDX11L2
DDX11L5
DDX11L8
DDX11L9
DELEC1
DEF6
DEGS2
DEK
EXO5
DENND4B
DENND6B
DERA
DGAT2L7P
DGKQ
DGKZ
DHFR
DHH
DHX29
DIO1
DIO3OS
DIRAS2
DISP2
DKK4
DLD
DLK2
DLX4
DMRT1
DNAAF1
DNAH1
DNAH10OS
DNAJA1
DNAJA3
DNAJB13
DNAJC19P5
DNAJC3
DNALI1
DNASE1L2
DND1
DNHD1
DNM1P34
DNM1P38
DNM1P46
DNM1P51
DOC2GP
DOK3
DPEP2
DPH1
DPRXP4
DPY30
DQX1
DR1
DRAXIN
DRC3
DRC7
DRD4
DRG1
DSCAML1
DSTN
DTL
DTX3
DUOX1
DUOXA1
DUS1L
DUSP15
DUSP18
DUSP8P1
DUSP8P5
DUTP6
DUX4L37
DUX4L50
DVL1
DYNC1I1
DYNC1I2
DYNLT3
DYNLT3P2
DZANK1
E2F1
E2F5
EBNA1BP2
ECEL1P3
ECHDC2
EDAR
EEF1A1P39
EEF1B2
EEF1E1
EEF1G
CLXN
EFCAB8
EGFL8
EHD3
EI24
EID1
EIF1AX
EIF1P6
EIF2A
EIF2B3
AGO1
AGO4
EIF2S1
EIF2S2
EIF2S3
EIF3E
EIF3H
EIF3I
EIF3KP1
EIF3L
EIF3M
EIF4B
EIF4EBP1P1
EIF4EBP3
EIF4G2
EIF4HP2
EIF5AP3
ELANE
ELMO3
ELMOD3
EME2
EMID1
EML2
EML3
EMX2
ENAH
ENDOU
ENGASE
ENO1
ENPP1
ENPP7
ENPP7P1
ENPP7P8
ENTPD1
ENTPD8
EPB41L2
EPB42
EPCAM
EPHA1
EPHA10
EPHX3
EPO
EPOR
EPRS1
EPS8L3
EPX
ERAS
ERMAP
ERMN
ERN2
ERVW-1
ESD
ESPNP
ESR2
ETF1
EXOC2
EXOC3L1
EXOC3L2
EXTL1
F2RL3
FAAH
FAF1
UBALD1
NIBAN3
FAM131A
FAM131C
ALKAL2
FAM151A
FAM153A
FAM153B
FAM157A
FHIP2B
CIMIP2B
FAM184B
FAM186A
FAM186B
FAM193B
FAM209A
FAM21EP
FAM221B
FAM229A
FAM3C
TLCD3B
GARIN1A
FAM83E
EEF2KMT
FAM86B3P
FAM86HP
FAM86MP
FAM98A
FAM98C
FAR2P1
FARSB
FASTKD2
FAXDC2
FBLL1
FBRS
FBXL8
FBXO10
FBXO11
FBXO17
FBXO21
FBXO41
FBXO44
FBXO6
FBXW11
FBXW12
FCAR
FCER2
FCGR2A
FCHO1
FCHSD1
FCN1
FCRL1
FDPSP7
FDPSP8
FECH
FER1L4
FER1L5
FERMT2
FERMT3
FEZ1
FFAR1
FGD2
FGF11
FGF17
FGF22
FGF9
FH
FITM1
FKBP6
FLT3LG
FLT4
FLYWCH1
FMNL1
FMNL2
FMO9P
FN3K
FNDC11
FNDC5
FNDC8
FOXD4
FOXD4L1
FOXD4L3
FOXD4L4
FOXD4L5
FOXE3
FOXJ3
FOXP3
FP325331.1
FPR1
FPR2
FRMPD3
FRS3
FSCN2
FTCD
FUCA2
FUNDC1
FUT6
FUT7
FXR1
FXYD7
FZD9
G3BP1
GAB3
GABRA3
GAL3ST1
GAL3ST4
GALNT1
GALNT16
GALR3
GAPDHS
GAPVD1
GAREM2
GATA1
GBP6
GBX1
GCSAM
GCSH
GDE1
GDF5-AS1
GDPD2
ARHGEF25
GEM
GFAP
GFI1B
GGA3
GGCT
GGN
GHITM
GHRL
GIPR
GJA5
GJD4
GLI4
GLO1
GLRA1
GLS2
BICRA
GLUD1P3
GLYR1
GMFB
GMFG
GNAI2
GNAI3
GNAO1
GNB3
GNG12
GNG13
GNG3
GNL2
GNLY
GNMT
GNPAT
GNPNAT1
GNRH1
GNRH2
GOLGA2P4
GOLGA2P5
GOLGA6L10
GOLGA6L22
GOLGA6L9
GOLIM4
GOLPH3
GOLT1B
GOT2
GP1BA
GP5
GP6
GPAT2
GPBAR1
GPC2
GPD2
GPIHBP1
GPR132
GPR146
GPR155
GPR17
GPR179
GPR182
GPR21
GPR25
GPR35
GPR4
GPR52
GPR62
GPR75
GPR79
GPR84
GPT
GPX2
GPX8
GRAMD4P8
TAMALIN
GRB10
GRHL2
GRID2IP
GRIFIN
GRIN2C
GRIN3B
GRK2
GRK6P1
GRM2
GRM4
GSDMB
GSTM2
GSTP1P1
GTF2A2
GTF2F2
GTF2H1
GTF2IP13
GTF2IP20
GTF2IP7
GTF3A
GTSF1L
GUCA1B
GUSBP4
GZMM
H1-7
H2AB3
H2AZ1
HAAO
HACD3
HAL
HAP1
HAPLN2
HAS1
HAS3
HBG2
HBM
HBQ1
HBS1L
HCAR1
HCG27
HCK
HCRTR1
HDAC10
HEATR4
HEATR9
HEMK1
HES3
HEXD
HHIPL1
HIBADH
HIC1
HIGD1B
HINFP
HINT1
HIPK4
HK3
HKDC1
HLA-A
HLA-B
HLA-C
HLA-DMA
HLA-DMB
HLA-DOA
HLA-DOB
HLA-DPA1
HLA-DPA2
HLA-DPA3
HLA-DPB1
HLA-DPB2
HLA-DQA1
HLA-DQA2
HLA-DQB1
HLA-DQB2
HLA-DQB3
HLA-DRA
HLA-DRB1
HLA-DRB2
HLA-DRB3
HLA-DRB4
HLA-DRB5
HLA-DRB6
HLA-DRB7
HLA-DRB8
HLA-DRB9
HLA-E
HLA-F
HLA-G
HLA-H
HLA-J
HLA-K
HLA-L
HLA-N
HLA-P
HLA-S
HLA-T
HLA-U
HLA-V
HLA-W
HLA-X
HLA-Y
HLA-Z
HMGA1P2
HMGB1
HMGB1P5
HMMR
HMOX2
HNF1A
HNF4A
HNRNPA1P49
HNRNPA3P2
HNRNPC
HNRNPCP7
HNRNPH1P1
HNRNPK
HOPX
HOXD12
HPCA
HRH3
HRH4
HSBP1
HSD17B1
HSD17B1P1
HSDL2
HSF5
HSFX1
HSH2D
HSP90AA1
HSP90AB1
HSPA12B
HSPA4
HSPA8P15
HSPA9
HSPB9
HSPD1
HSPE1
HTR3B
HTR3E-AS1
HTR6
HVCN1
IARS1
ICAM4
ICOSLG
ID4
IDI2
IDO2
IDUA
IER3IP1
IFFO1
IFITM10
IFITM5
IFNA20P
IFT70B
IGBP1P1
IGFALS
IGFL4
IGLON5
IGLV1-50
IGLV1-51
IGLVIVOR22-2
IKZF3
IKZF4
IL11RA
IL12RB1
IL12RB2
IL16
IL17B
IL17C
IL17RE
IL17REL
IL18BP
IL27
IL34
IL3RA
IL9R
IL9RP3
IL9RP4
ILF2
IMPDH1P6
INAFM1
INCA1
ING5
INPP5E
INSL3
IPO5
IPO7
IQCC
IRF5
IRGC
IRGM
ISOC1
ISYNA1
ITFG1
ITGA10
ITGA2B
ITGA7
ITGAD
ITGAL
ITGB1
ITGB1BP2
ITGB7
ITIH4
ITPR1
IZUMO1
IZUMO4
JAK1
JAK3
JMJD7-PLA2G4B
KANK3
KAT2A
KCNA7
KCNAB2
KCNAB3
KCNB1
KCNC4
KCND1
KCNE1
KCNE3
KCNG1
KCNG2
KCNH3
KCNH6
KCNIP2
KCNJ14
KCNJ9
KCNK17
KCNK4
KCNK6
KCNK7
KCNN1
KCNQ4
KCNRG
KCNS1
KCNT1
KCP
KCTD1
KCTD13
KCTD17
KCTD19
KCTD3
KDELR2
KDM5D
KDM6B
KEL
KHDRBS1
KIAA0319L
RELCH
KIAA1614
IQCN
KIF28P
KIF5A
KIF5B
KIFC2
KISS1R
KIT
KITLG
KLC3
KLF1
KLHDC1
KLHL10
KLHL41
KLHL5
KLHL6
KLK14
KLK4
PPP1R21
KMT2B
KPNA6
KPNB1
KRI1
KRT18
KRT18P37
KRT18P4
KRT8P29
KRT8P40
KRTAP5-1
KRTAP5-11
KRTCAP3
KTN1
KY
L3MBTL1
LAG3
LAGE3P1
LANCL1
LAPTM4B
LARP1P1
LARS1
LAT
LAT2
LAX1
LBX2
LCAT
LCK
LCN12
LCN8
LCT
LDHA
LDHB
LDLRAD1
LEAP2
LEFTY1
LENEP
LENG8
LEP
CIMAP2
LGALS2
LGI4
LHB
LHFPL4
LHX3
LILRA2
LILRA6
LILRB1
LILRB3
LILRB5
LILRP1
LIMD2
LIME1
LIN7C
FAM238A
TEX14BP
LINGO3
LINGO4
LIPE
LKAAEAR1
LMAN1
LMBR1L
LMNTD2
LMX1B
LOC100128842
NFYC-AS1
LINC01001
LOC100133331
SMPD4BP
NOC2LP2
LOC441666
LINC01128
LOXL3
LPAR2
LRCH4
LRCOL1
LRFN1
LRIT3
LRP2
LRRC10
LRRC14B
FBXL9P
LRRC37A2
LRRC37A9P
LRRC40
LRRC43
LRRC46
LRRC56
LRRC58
LRRC71
LRRC73
LRRN4CL
LSM10
LSM3
LTB4R
LTB4R2
LTBP1
LTC4S
LTK
LURAP1
LY6G5B
LY6G5C
LY9
LYG1
LYL1
MAB21L2
MACF1
MADCAM1
MADD
MIP
MAGEB10
MAGEC2
MAGOH2P
MAGT1
MAK
MAMDC4
MAMSTR
MAN1C1
MAP2K7
MAP3K10
MAP3K12
MAP4K1
MAP4K2
MAP6D1
MAPK13
MAPK15
MAPK8IP2
MAPK8IP3
MARCHF9
MARCKSL1P1
MARK2P9
MARS1
MASP2
MAST3
MATN1
MATR3
MAU2
MBD2
MBD3L1
MBD6
MBOAT4
MC1R
MCCD1
MCEMP1
MCM6
MCTS1
MDH1
MDM2
ME1
MEAF6
MED15P9
MED21
MED28P1
MED28P7
MEF2B
MEF2D
MEFV
MEGF11
MEIS2
MELK
MEMO1
MET
METAP2
METTL1
METTL21C
MFAP3L
MFF
MFGE8
MFNG
MFRP
MFSD13B
MFSD4A
MGAT4EP
MGAT5
MGRN1
MIA
MICAL1
MICD
MIOX
MITF
MKI67P1
MRTFA
MKRN2OS
KMT2D
MLLT3
MLLT6
MLN
MMADHC
MMP13
MMP21
MMP23B
MMP25
MMP9
MNT
MOB3A
MOGS
MON2
MORF4L2
MORN2
MORN3
MPC1L
MPL
MRGPRX3
MROH1
MROH6
MRPL13
MRPL14
MRPL19
MRPL3
MRPL35
MRPL39
MRPL47
MRPL50
MRPL51
MRPS10
MRPS18B
MRPS35
MRPS9
MRS2P2
MS4A4E
MSANTD1
MSH2
MSH4
MSH6
MSLNL
MSS51
MST1
MST1P2
MSTO2P
MT1A
MT1XP1
MT3
MTA3
MTATP6P26
MTCH2
MTCO3P43
MTDH
MTERF3
MTMR2
MTND4LP14
MTND4P26
MTND5P28
MTOR
MTPN
MTSS1
MTX1P1
MUC13
MUC20
MUC21
MUCL1
MUSTN1
MXRA8
MYADML2
MYBPC3
MYBPH
MYCBP
MYCBPAP
MYCL
MYH11
MYH3
MYH7B
MYL5
MYO15A
MYO15B
MYO1F
MYO1H
MYO7A
MYO9B
MYOZ3
MYPOP
MYRF
MZB1
MZF1
MZT1
N4BP2L1
NAA50
NAALADL1
NADK2
NAGPA
NAGS
NAIP
NANOGNBP3
NARS1
NAA80
NAT9
NATD1
NCAPH
NCBP1
NCDN
NCF1
NCF1B
NCF1C
NCMAP
NCR1
LINC00174
NDC1
NDFIP1
NDFIP2
NDOR1
NDRG4
NDUFA1
NDUFA12
NDUFA4
NDUFA5
NDUFA6
NDUFA8
NDUFB3
NDUFB4
NDUFB4P8
NDUFB5
NDUFB6
NDUFB8P2
NDUFB9P1
NDUFS1
NDUFS4
NDUFS5
NECAP1P2
NEDD9
NEFH
NEIL1
NEK3
NENFP1
NFAM1
NFE2L3
NFE2L3P1
NFYC
NHLH1
NHLRC4
NIF3L1
NIM1K
NKG7
NKPD1
NKX2-3
NLGN3
NLRC3
NLRC4
NLRP1
NLRP12
NLRP6
NLRP9
NMD3
NME1
NME2
NME7
NMRAL1
NMUR1
NNAT
NOC2L
NODAL
NOL11
NONO
NONOP2
NOP58
NOS3
NOXA1
NOXO1
NPAS1
NPC1L1
NPFF
NPIPB11
NPIPB4
NPM1
NPPA
NQO1
NRADDP
NRAS
NRIP2
NRL
NRN1L
NRROS
NSA2
NSG1
NSUN5P1
NT5E
NTAN1P2
NTN5
NTNG2
NUCKS1
NUDCD1
NUDT17
NUDT21
NUSAP1
NUTM1
NUTM2A
NUTM2B
NUTM2D
NUTM2E
NUTM2F
NUTM2G
NXF1
NXNL1
NXPH3
NYAP1
OBP2A
OBSCN
ODC1
CIMAP1A
OGFOD1
OGFOD1P1
OOEP
OPRL1
OR10AD1
OR10V2P
OR11M1P
OR13E1P
OR1AB1P
OR1F12P
OR2AE1
OR2H2
OR52I1
OR52W1
OR55B1P
OR6B2
OR6L1P
OR6L2P
OR7E100P
OR7E47P
ORC3
OS9
OSBPL9
OSCAR
OSM
OSTC
OTUB2
OTX1
OVGP1
OVOL3
OXER1
P2RX2
P2RX4
P2RY11
P2RY4
P2RY8
PABPC1L
PABPC1P3
PABPC4
PABPN1L
PACSIN1
PACSIN3
PADI4
PAICS
PAIP1
PAIP1P1
PAK6
PAN2
PANO1
PAPOLG
PAQR6
PARD3
PARD6G
PARK7
PARM1
PARP1
PARVA
PATL2
PBK
PBX4
PCBP2P1
PCDH12
PCMT1
PCNP
PCP2
PCSK4
PDCD1
PDCL
PDE1B
PDE3B
PDE4C
PDE6B
PDE6C
PDHX
PDIA2
PDP1
PDPK2P
NHERF4
PEBP1
PEBP1P2
PERM1
PEX13
PFDN4
PFN1P8
PGA4
PGK1
PGLYRP1
PGRMC1
PHB1P6
PHB1P9
PHF1
PHF12
PHF5A
PHF8
PHOX2A
PHYKPL
PI4KAP2
PIANP
PIAS4
PIDD1
PIGF
PIGHP1
PIGK
PIGZ
PIK3CD
PIK3IP1
PILRA
PILRB
PINLYP
PIP5K1B
PIP5KL1
PIR
PJA2
PKD1L3
PKDREJ
PLA2G10
PLA2G4B
PLA2G6
PLAA
PLAAT1
PLAC4
PLAC8L1
PLAC9
PLCD4
PLCH2
PLD4
PLEKHB1
PLEKHD1
PLEKHG2
PLEKHG5
PLEKHG6
PLEKHM1P1
PLIN2
PLIN5
PLPPR3
PLRG1
PLS3
PMEL
PNKDP1
PNLDC1
PNPLA5
PNPLA7
POLE3
POLL
POLM
POLR2K
POM121C
POM121L4P
POM121L9P
POMC
POMP
POMZP3
POU2AF1
POU2F2
POU3F2
POU5F1
POU5F1P3
POU5F1P6
PPA1
PPAN-P2RY11
PPCS
PPIA
PPIE
PPIH
PPIL1
PPM1B
PPM1J
PPME1
PPP1CB
PPP1R13B
PPP1R14D
PPP1R1A
PPP1R2
PPP1R26P1
SAXO4
PPP1R3E
PPP1R9B
PPP4R3B
PPP6C
PPP6R1
PPT1
PRADC1P1
PRAM1
PRAME
PRAP1
PRCD
PRDM7
PRDX1
PRDX4
PRDX6
PRELID3B
PRICKLE4
PRKCE
PRKXP1
PRKY
PROCA1
PRODH
PRORSD1P
PROSER3
PROX2
PROZ
PRPF18
PRPF40A
PRPF40B
PRPS2
PRR13P3
PRR14
PRR15L
PRR22
PRRT3
PRSS27
PRSS30P
PRSS33
PRSS53
PRSS57
PRX
PSD
PSG1
PSG11
PSG5
PSG7
PSMA2
PSMA6P2
PSMB1
PSMB2
PSMB6
PSMC1
PSMC2
PSMC3
PSMD1
PSMD10
PSMD10P2
PSMD14
PSMD2
PSORS1C2
PSPN
PSTPIP1
PTCH2
PTCHD3P2
PTCRA
PTDSS1
PTGDR2
PTGER1
PTGES3
PTMA
PTP4A2
PTPN13
PTPN20
PTPN7
PTPRCAP
PTPRD
PTPRVP
PTTG1
PTX4
PVRIG
PWP1
PYCARD
PYGM
PYHIN1
QRFP
QRICH2
RAB10
RAB11FIP4
RAB2A
RAB40AL
RAB41
RAB44
RAB4B
RABL2A
RACGAP1
RAD21
RAD23B
RADIL
RAN
RANBP17
RAPGEFL1
RAPSN
RASA4
RASA4B
RASA4CP
RASGRP2
RASGRP4
RASL10A
RASSF1
RASSF10
RASSF8
RAX2
RB1
RB1CC1
RBFOX3
RBM12B-AS1
RBM6
RBMX
RCN1
RCOR1
RCSD1
RCVRN
RDH12
RDH5
RDX
REC8
RELL2
RELT
REM2
RENBP
REXO1
RFC1
RFC3
RFPL3S
RGL2
RGL3
RGL4
RHBDL1
RHBDL2
RHOXF1
RIDA
RILPL1
RILPL2
RIMS3
RLF
RLN3
RMDN3
RNASE10
RNF112
RNF151
RNF166
RNF215
RNF220
RNF222
RNF225
RNF32
RNF39
RNF44
RNF7
RNPC3
ROGDI
ROPN1L
RP1L1
RP9P
RPA3
RPE
RPL10A
RPL11
RPL18AP7
RPL18P10
RPL21
RPL21P110
RPL21P132
RPL22
RPL23
RPL23A
RPL23AP20
RPL24
RPL26
RPL31
RPL31P52
RPL32
RPL34
RPL35AP26
RPL37A
RPL38
RPL41
RPL5
RPL7
RPL7A
[truncated: 700 more rows]
