# Supplementary material for: AP-2 Transcription Factors as Regulators of Ferroptosis: A Family-Wide Profiling in Diverse Cancer Contexts
Source: Int J Mol Sci. 2026 Feb 28;27(5):2310. doi: 10.3390/ijms27052310 (PMC12986138; doi:10.3390/ijms27052310)
Supplement: Supplementary file 1 [file ijms-27-02310-s001.zip › Supplementary_materials/Supplementary_File_S3.xlsx]

## Sheet: Supplementary File S3 title
	Supplementary File S3. Multivariate disease-specific survival analysis of cross-cohort discriminant genes.
	Each spreadsheet contains results for a given cohort.

## Sheet: GBM
symbol	mut.HR.%95CI	mut.pvalue	coef
AEBP1	1.08:(0.85-1.38)	0.515	0.081
ALOX15B	1.2:(1.01-1.44)	0.0411	0.184
ANGPTL4	0.734:(0.557-0.967)	0.0277	-0.309
AQP3	0.813:(0.607-1.09)	0.166	-0.207
AQP5	1.16:(1.01-1.35)	0.0399	0.152
B3GNT3	0.698:(0.434-1.12)	0.139	-0.359
CD36	0.787:(0.62-1)	0.0496	-0.239
CP	1.21:(0.958-1.54)	0.109	0.194
CST1	1.06:(0.873-1.3)	0.539	0.0622
CXCL10	0.939:(0.798-1.1)	0.447	-0.063
CYP24A1	1:(0.794-1.26)	0.989	0.00157
DAO	0.973:(0.845-1.12)	0.701	-0.0276
DKK1	1.02:(0.888-1.17)	0.796	0.018
DUOX1	1.03:(0.712-1.5)	0.868	0.0314
DUOX2	0.971:(0.721-1.31)	0.849	-0.0289
ENPP2	1.09:(0.86-1.37)	0.485	0.0836
EPHA2	0.746:(0.514-1.08)	0.122	-0.294
FBLN1	1.14:(0.872-1.48)	0.341	0.129
FOSL1	1.56:(1.1-2.21)	0.0117	0.446
FSCN1	1.16:(0.666-2.03)	0.595	0.151
GALNT5	0.909:(0.755-1.1)	0.319	-0.095
GATA3	1.17:(0.953-1.43)	0.135	0.155
HSPA6	0.893:(0.671-1.19)	0.439	-0.113
IL8	0.903:(0.734-1.11)	0.334	-0.102
JUP	1.09:(0.622-1.9)	0.766	0.0847
KIAA1199	1.21:(0.94-1.55)	0.14	0.189
KRT18	0.954:(0.704-1.29)	0.763	-0.0468
LDLR	1.03:(0.78-1.36)	0.826	0.0314
LOX	1.19:(0.95-1.5)	0.129	0.176
ME1	0.997:(0.808-1.23)	0.979	-0.00286
MEG3	1.06:(0.918-1.22)	0.433	0.0571
MUC1	0.814:(0.558-1.19)	0.286	-0.206
NQO1	0.698:(0.433-1.13)	0.142	-0.359
PDK4	0.904:(0.657-1.24)	0.533	-0.101
PPP1R13L	0.724:(0.49-1.07)	0.105	-0.323
PROM2	1.31:(0.922-1.86)	0.133	0.269
PTGS2	0.933:(0.713-1.22)	0.615	-0.069
PTPRC	0.724:(0.463-1.13)	0.157	-0.323
S100A8	1.38:(1.06-1.79)	0.0181	0.319
SCARA5	1.03:(0.844-1.25)	0.802	0.0249
SLC6A14	1.88:(1.36-2.6)	0.000131	0.632
SNAI2	1.02:(0.766-1.36)	0.886	0.021
SPHK1	1.26:(0.872-1.83)	0.217	0.233
STC1	1.23:(0.943-1.62)	0.126	0.21
STEAP1	1.15:(0.929-1.43)	0.196	0.142
TFAP2A	0.987:(0.843-1.16)	0.874	-0.0129
TP63	0.915:(0.782-1.07)	0.266	-0.0889
TRIM7	0.639:(0.447-0.914)	0.014	-0.447

## Sheet: CESC
symbol	mut.HR.%95CI	mut.pvalue	coef
AEBP1	0.87:(0.598-1.27)	0.468	-0.139
ALOX15B	0.981:(0.84-1.15)	0.813	-0.0189
ANGPTL4	0.95:(0.716-1.26)	0.723	-0.0511
AQP3	0.855:(0.669-1.09)	0.213	-0.156
AQP5	0.937:(0.809-1.08)	0.382	-0.0652
B3GNT3	1.03:(0.836-1.27)	0.789	0.0283
CD36	1.03:(0.878-1.22)	0.695	0.0326
CP	0.988:(0.846-1.15)	0.879	-0.0121
CST1	1.05:(0.914-1.2)	0.513	0.0453
CXCL10	1.03:(0.824-1.29)	0.79	0.0304
CYP24A1	1.18:(1-1.38)	0.0502	0.162
DAO	1.28:(0.589-2.79)	0.531	0.248
DKK1	0.76:(0.638-0.905)	0.00206	-0.274
DUOX1	0.834:(0.567-1.23)	0.358	-0.181
DUOX2	0.906:(0.74-1.11)	0.34	-0.0987
ENPP2	1.39:(0.919-2.1)	0.119	0.329
EPHA2	0.609:(0.341-1.09)	0.0938	-0.497
FBLN1	0.759:(0.547-1.05)	0.097	-0.276
FOSL1	1.02:(0.72-1.45)	0.901	0.0223
FSCN1	2.03:(1.35-3.05)	0.000693	0.706
GALNT5	1.22:(1.04-1.43)	0.015	0.197
GATA3	0.848:(0.678-1.06)	0.147	-0.165
HSPA6	1.19:(0.85-1.66)	0.314	0.172
IL8	1.02:(0.81-1.29)	0.846	0.0231
JUP	1.3:(0.674-2.5)	0.435	0.261
KIAA1199	0.829:(0.647-1.06)	0.138	-0.187
KRT18	1.01:(0.657-1.56)	0.951	0.0135
LDLR	1.22:(0.742-2.01)	0.431	0.201
LOX	1.14:(0.896-1.45)	0.29	0.129
ME1	1.12:(0.856-1.46)	0.413	0.112
MEG3	0.989:(0.716-1.36)	0.945	-0.0114
MUC1	1.02:(0.744-1.39)	0.92	0.016
NQO1	0.989:(0.709-1.38)	0.949	-0.0109
PDK4	1.23:(0.959-1.58)	0.103	0.209
PPP1R13L	2.59:(1.37-4.92)	0.00351	0.953
PROM2	1.24:(0.761-2)	0.393	0.211
PTGS2	1.23:(0.988-1.52)	0.064	0.203
PTPRC	0.562:(0.351-0.898)	0.016	-0.576
S100A8	1.13:(0.904-1.4)	0.29	0.118
SCARA5	1.05:(0.812-1.35)	0.716	0.0473
SLC6A14	1.15:(0.98-1.34)	0.088	0.136
SNAI2	1.37:(0.909-2.07)	0.132	0.316
SPHK1	0.539:(0.352-0.825)	0.00443	-0.618
STC1	1.05:(0.849-1.3)	0.655	0.0482
STEAP1	1.02:(0.737-1.41)	0.906	0.0195
TFAP2A	0.895:(0.638-1.25)	0.52	-0.111
TP63	0.674:(0.528-0.861)	0.00156	-0.395
TRIM7	1.01:(0.725-1.4)	0.958	0.00892

## Sheet: OV
symbol	mut.HR.%95CI	mut.pvalue	coef
AEBP1	0.976:(0.727-1.31)	0.871	-0.0244
ALOX15B	1.04:(0.907-1.19)	0.571	0.0398
ANGPTL4	1.25:(1.07-1.47)	0.00625	0.223
AQP3	0.991:(0.845-1.16)	0.909	-0.00931
AQP5	0.83:(0.731-0.943)	0.0041	-0.186
B3GNT3	1:(0.863-1.16)	0.975	0.0024
CD36	1.06:(0.901-1.24)	0.497	0.0555
CP	0.968:(0.838-1.12)	0.66	-0.0323
CST1	1.04:(0.96-1.12)	0.369	0.0348
CXCL10	0.99:(0.841-1.16)	0.901	-0.0103
CYP24A1	1.07:(0.965-1.19)	0.194	0.0706
DAO	1.19:(0.619-2.29)	0.601	0.175
DKK1	1.08:(0.966-1.21)	0.176	0.0778
DUOX1	1.17:(0.987-1.39)	0.0703	0.157
DUOX2	0.933:(0.778-1.12)	0.456	-0.0693
ENPP2	1.06:(0.849-1.32)	0.616	0.0565
EPHA2	1.15:(0.893-1.49)	0.274	0.143
FBLN1	1.06:(0.884-1.28)	0.521	0.0601
FOSL1	0.976:(0.795-1.2)	0.812	-0.0248
FSCN1	1.05:(0.832-1.34)	0.66	0.0533
GALNT5	1.05:(0.838-1.31)	0.691	0.045
GATA3	1.23:(1.06-1.43)	0.00699	0.206
HSPA6	1.02:(0.801-1.3)	0.879	0.0188
IL8	0.981:(0.844-1.14)	0.803	-0.0192
JUP	0.848:(0.574-1.25)	0.407	-0.165
KIAA1199	1.03:(0.886-1.2)	0.706	0.029
KRT18	1.11:(0.86-1.43)	0.427	0.103
LDLR	0.956:(0.784-1.17)	0.661	-0.0446
LOX	1.13:(0.864-1.48)	0.369	0.123
ME1	0.892:(0.716-1.11)	0.305	-0.115
MEG3	0.994:(0.867-1.14)	0.932	-0.00599
MUC1	1.1:(0.891-1.35)	0.378	0.0939
NQO1	0.968:(0.816-1.15)	0.709	-0.0327
PDK4	0.906:(0.721-1.14)	0.394	-0.0992
PPP1R13L	0.967:(0.709-1.32)	0.833	-0.0335
PROM2	0.983:(0.834-1.16)	0.835	-0.0174
PTGS2	1.04:(0.903-1.21)	0.563	0.0429
PTPRC	0.932:(0.725-1.2)	0.584	-0.0703
S100A8	0.977:(0.84-1.14)	0.762	-0.0233
SCARA5	1.07:(0.94-1.22)	0.298	0.0699
SLC6A14	0.929:(0.831-1.04)	0.197	-0.0733
SNAI2	0.823:(0.602-1.13)	0.225	-0.194
SPHK1	0.814:(0.637-1.04)	0.0986	-0.206
STC1	0.715:(0.599-0.855)	0.000232	-0.335
STEAP1	1.01:(0.843-1.22)	0.886	0.0134
TFAP2A	1.02:(0.924-1.12)	0.708	0.0188
TP63	1:(0.883-1.14)	0.944	0.00464
TRIM7	0.825:(0.673-1.01)	0.0626	-0.193

## Sheet: PAAD
symbol	mut.HR.%95CI	mut.pvalue	coef
AEBP1	0.613:(0.294-1.28)	0.192	-0.489
ALOX15B	1.13:(0.864-1.47)	0.382	0.118
ANGPTL4	0.891:(0.685-1.16)	0.387	-0.116
AQP3	0.878:(0.655-1.18)	0.386	-0.13
AQP5	0.963:(0.771-1.2)	0.736	-0.0382
B3GNT3	4.27:(1.89-9.69)	0.000505	1.45
CD36	0.951:(0.673-1.34)	0.774	-0.0505
CP	0.884:(0.709-1.1)	0.272	-0.124
CST1	0.93:(0.795-1.09)	0.361	-0.073
CXCL10	1.28:(0.988-1.66)	0.0617	0.248
CYP24A1	0.899:(0.757-1.07)	0.22	-0.107
DAO	1.18:(0.707-1.98)	0.524	0.167
DKK1	1.05:(0.84-1.32)	0.661	0.0502
DUOX1	0.771:(0.575-1.03)	0.0818	-0.261
DUOX2	0.955:(0.786-1.16)	0.647	-0.0455
ENPP2	0.863:(0.551-1.35)	0.52	-0.147
EPHA2	1.41:(0.697-2.86)	0.337	0.346
FBLN1	1.17:(0.582-2.35)	0.659	0.157
FOSL1	1.67:(1.08-2.59)	0.0223	0.512
FSCN1	0.725:(0.409-1.28)	0.271	-0.321
GALNT5	0.522:(0.348-0.784)	0.00171	-0.65
GATA3	0.87:(0.645-1.17)	0.362	-0.139
HSPA6	0.946:(0.761-1.18)	0.621	-0.0551
IL8	0.987:(0.727-1.34)	0.931	-0.0134
JUP	0.53:(0.249-1.13)	0.0987	-0.635
KIAA1199	1.2:(0.867-1.65)	0.273	0.181
KRT18	1.59:(0.875-2.88)	0.128	0.462
LDLR	0.973:(0.54-1.75)	0.927	-0.0276
LOX	1.69:(0.997-2.85)	0.0515	0.522
ME1	0.989:(0.635-1.54)	0.962	-0.0109
MEG3	0.757:(0.543-1.05)	0.1	-0.279
MUC1	1.15:(0.8-1.67)	0.443	0.144
NQO1	0.588:(0.323-1.07)	0.0817	-0.531
PDK4	1.38:(0.9-2.13)	0.139	0.325
PPP1R13L	0.551:(0.261-1.16)	0.118	-0.597
PROM2	1.38:(1.03-1.86)	0.0303	0.325
PTGS2	0.78:(0.578-1.05)	0.105	-0.248
PTPRC	0.895:(0.541-1.48)	0.667	-0.111
S100A8	0.91:(0.665-1.25)	0.555	-0.0945
SCARA5	0.929:(0.723-1.19)	0.567	-0.0734
SLC6A14	1.13:(0.906-1.42)	0.275	0.124
SNAI2	1.18:(0.703-1.97)	0.534	0.164
SPHK1	1.22:(0.657-2.26)	0.532	0.197
STC1	1.08:(0.664-1.74)	0.767	0.0728
STEAP1	0.925:(0.564-1.52)	0.756	-0.0782
TFAP2A	1.65:(1.05-2.59)	0.0289	0.502
TP63	1.51:(1.17-1.96)	0.00176	0.413
TRIM7	0.792:(0.571-1.1)	0.163	-0.233

## Sheet: THCA
symbol	mut.HR.%95CI	mut.pvalue	coef
AEBP1	1340:(167-10800)	1.32e-11	7.2
ALOX15B	1.23:(0.494-3.05)	0.66	0.204
ANGPTL4	2.51:(0.431-14.7)	0.306	0.922
AQP3	0.369:(0.0437-3.13)	0.361	-0.996
AQP5	0.946:(0.23-3.89)	0.939	-0.0551
B3GNT3	0.176:(0.0815-0.379)	9.2e-06	-1.74
CD36	1.82:(0.302-11)	0.513	0.601
CP	0.955:(0.111-8.17)	0.966	-0.0464
CST1	1.75:(0.843-3.62)	0.133	0.558
CXCL10	0.0147:(0.00283-0.0761)	4.93e-07	-4.22
CYP24A1	2.46:(0.705-8.6)	0.158	0.901
DAO	0.00374:(3.68e-13-3.8e+07)	0.634	-5.59
DKK1	1.43:(0.242-8.48)	0.692	0.36
DUOX1	0.0561:(0.00272-1.16)	0.0622	-2.88
DUOX2	0.342:(0.0507-2.3)	0.27	-1.07
ENPP2	0.422:(0.0289-6.15)	0.528	-0.864
EPHA2	0.373:(0.0219-6.36)	0.496	-0.985
FBLN1	0.127:(0.0304-0.533)	0.00477	-2.06
FOSL1	0.54:(0.0803-3.63)	0.526	-0.616
FSCN1	10.7:(0.0163-7010)	0.474	2.37
GALNT5	0.139:(0.0442-0.436)	0.000718	-1.98
GATA3	5.39:(0.441-65.7)	0.187	1.68
HSPA6	35.8:(7.14-180)	1.36e-05	3.58
IL8	1.2:(0.368-3.92)	0.762	0.183
JUP	1.02e-05:(6.44e-08-0.00162)	8.81e-06	-11.5
KIAA1199	0.375:(0.0542-2.6)	0.321	-0.98
KRT18	0.0951:(0.00171-5.28)	0.251	-2.35
LDLR	107:(18.7-613)	1.52e-07	4.67
LOX	0.00401:(0.00101-0.016)	5.36e-15	-5.52
ME1	0.103:(0.00596-1.79)	0.119	-2.27
MEG3	2.26:(0.812-6.32)	0.118	0.817
MUC1	0.0266:(0.00824-0.0856)	1.24e-09	-3.63
NQO1	0.0819:(0.0175-0.384)	0.00149	-2.5
PDK4	0.521:(0.024-11.3)	0.678	-0.651
PPP1R13L	0.516:(0.023-11.6)	0.676	-0.662
PROM2	0.121:(0.0105-1.39)	0.0895	-2.11
PTGS2	0.314:(0.0849-1.16)	0.0824	-1.16
PTPRC	10.2:(2.11-48.9)	0.00384	2.32
S100A8	0.696:(0.128-3.79)	0.675	-0.362
SCARA5	0.113:(0.0254-0.5)	0.00407	-2.18
SLC6A14	36.6:(14.9-89.8)	4.2e-15	3.6
SNAI2	18.2:(1.24-267)	0.0343	2.9
SPHK1	5.93:(0.223-158)	0.288	1.78
STC1	7.95:(0.393-161)	0.177	2.07
STEAP1	46:(11.5-184)	6.19e-08	3.83
TFAP2A	1.05:(0.0573-19.2)	0.974	0.0478
TP63	0.163:(0.0515-0.518)	0.0021	-1.81
TRIM7	1.54:(0.2-11.9)	0.676	0.435
