# Supplementary material for: AP-2 Transcription Factors as Regulators of Ferroptosis: A Family-Wide Profiling in Diverse Cancer Contexts
Source: Int J Mol Sci. 2026 Feb 28;27(5):2310. doi: 10.3390/ijms27052310 (PMC12986138; doi:10.3390/ijms27052310)
Supplement: Supplementary file 1 [file ijms-27-02310-s001.zip › Supplementary_materials/Supplementary_File_S4.xlsx]

## Sheet: Supplementary File S4 title
	Supplementary File S4. Data required for prognostic stratification of cancer patients according to AP-2 expression and DSS endpoint.
	Next spreadsheet contains data for all cohorts included in the study.

## Sheet: Data
patient_id	cohort	DSS_event	DSS_time	TFAP2A	TFAP2B	TFAP2C	TFAP2D	TFAP2E
TCGA_3C_AAAU	BRCA	0	4047	179.176528078325	53.0389121730485	16.2916539182289	0	0.775793043725187
TCGA_3C_AALJ	BRCA	0	1474	117.157551963548	0.0388324666766814	56.6954013479549	0	0.970811666917036
TCGA_3C_AALK	BRCA	0	1448	83.2234664312613	113.633503639576	38.0743555291099	0	1.35028933195145
TCGA_4H_AAAK	BRCA	0	348	100.435667074224	184.43640680903	26.2220189010947	0	0.96434654800583
TCGA_5L_AAT0	BRCA	0	1477	74.5159722815839	173.083056386151	16.5384576884313	0	1.43350997620432
TCGA_5T_A9QA	BRCA	0	303	340.166784543559	0.0870140137816061	38.8952641603779	0	1.24720086420302
TCGA_A1_A0SB	BRCA	0	259	86.2997715371957	2.29834413945395	200.688155964532	0	0.874591132712565
TCGA_A1_A0SD	BRCA	0	437	182.610913790848	40.3785430341129	52.6022433456307	0	0.496393921279912
TCGA_A1_A0SE	BRCA	0	1321	74.292458446948	116.122202706831	77.7205983189584	0	0.418458388132723
TCGA_A1_A0SF	BRCA	0	1463	81.5027881303431	173.14893635551	44.4291035732365	0	0.771132638787816
TCGA_A1_A0SG	BRCA	0	434	91.8129081913537	135.508983876534	73.271304169423	0	1.77195624643082
TCGA_A1_A0SH	BRCA	0	1437	135.410210310111	183.579239623108	32.8144269457823	0	0.463535165802692
TCGA_A1_A0SI	BRCA	0	635	113.021214317237	133.513602710188	59.7267736702899	0	0.910772817464511
TCGA_A1_A0SJ	BRCA	0	416	103.526252604528	18.4471917764814	370.436450631875	0	0.306177456871061
TCGA_A1_A0SK	BRCA	1	967	45.2879818312752	941.557002566184	57.3343896512405	0.0651157179457587	1.93719260888632
TCGA_A1_A0SM	BRCA	0	242	200.568603547665	103.972632673443	39.8139917876685	0	0.599457843729012
TCGA_A1_A0SN	BRCA	0	1196	56.6933968532001	0.525095698371438	120.331607781635	0	0.592849982032269
TCGA_A1_A0SO	BRCA	0	852	247.864271329623	0.185446178437277	112.921268820098	0.293623115859021	0.293623115859021
TCGA_A1_A0SP	BRCA	0	584	36.7089870794478	201.476762990678	34.316877681326	0.0179857849482841	0.557559333396806
TCGA_A1_A0SQ	BRCA	0	554	235.568215991156	0.765937118468354	67.1684300834609	0	0.510624745645569
TCGA_A2_A04N	BRCA	0	4354	107.114776425297	141.444030516067	43.3677561613645	0	1.75653908164394
TCGA_A2_A04P	BRCA	1	548	130.615094193423	3.56300567303197	57.776163847728	0	0.981426712332159
TCGA_A2_A04Q	BRCA	0	2385	88.4829331851435	4.10951213632016	53.7171943533279	0	1.10076217937147
TCGA_A2_A04R	BRCA	0	3709	167.485632843375	0.976313552978866	102.685213689777	0	0.344581253992541
TCGA_A2_A04T	BRCA	0	2246	98.8001392687682	3.02002069087771	229.456625825182	0	1.02291023400697
TCGA_A2_A04U	BRCA	0	2654	103.011707333241	0	157.672035973419	0	1.06011044193345
TCGA_A2_A04V	BRCA	1	1920	263.348507551778	34.8688466974452	29.5652333999909	0	2.70002131506766
TCGA_A2_A04W	BRCA	0	3102	77.1681360644319	103.913259002067	75.190200927565	0	0.60198025904646
TCGA_A2_A04X	BRCA	0	1686	206.992089030847	0.346195752600173	111.870684625942	0	0.626449457086028
TCGA_A2_A04Y	BRCA	0	1099	105.779722446606	167.578647522147	72.0511617008409	0	3.78943429694624
TCGA_A2_A0CK	BRCA	0	4159	112.787897339464	142.99028894206	32.7865534509468	0	2.00990365982815
TCGA_A2_A0CL	BRCA	0	3015	44.8127031389941	1.31372745358614	95.1722555264629	0	0.632535440615551
TCGA_A2_A0CM	BRCA	1	754	77.4568838315974	0.0431274408861901	95.8291736491143	0	0.668475333735946
TCGA_A2_A0CO	BRCA	0	3492	40.1557365324618	150.773751301653	29.5648335123022	0	1.75940082745322
TCGA_A2_A0CP	BRCA	0	2813	74.7154204375637	115.650380414434	45.5923988775971	0	2.18843514612466
TCGA_A2_A0CQ	BRCA	0	2695	96.4517964935317	87.0650913340766	52.9041353592479	0.0151154672454994	0.786004296765969
TCGA_A2_A0CR	BRCA	0	3283	35.2157146256709	81.9790796401373	60.5466405185328	0	1.73676661847485
TCGA_A2_A0CS	BRCA	0	2348	233.351465570279	55.5192372095955	74.706602840485	0	0.310307799960478
TCGA_A2_A0CT	BRCA	0	2289	189.601847560152	0.341707042340776	73.3303312863305	0	0.318926572851391
TCGA_A2_A0CU	BRCA	0	158	103.633047146496	0.0722055719536635	56.6091684116722	0	5.97501107916565
TCGA_A2_A0CV	BRCA	0	3011	83.2554145952858	118.3376273367	106.89836886304	0	0.655231988944698
TCGA_A2_A0CW	BRCA	0	3283	89.3291597960116	22.9720657207033	253.515826259748	0	0.389103393314844
TCGA_A2_A0CX	BRCA	0	1728	290.903031657912	11.9379323735058	51.0514748859958	0	0.567472137472988
TCGA_A2_A0CY	BRCA	0	1673	100.962684118582	64.754652911814	74.0952754550093	0	0.997032743374771
TCGA_A2_A0CZ	BRCA	0	1616	66.362754829311	127.422500780317	45.601582419106	0	2.08255814249213
TCGA_A2_A0D0	BRCA	0	2048	53.6367208013582	0	446.189765419973	0.0225838824426772	10.3434181587461
TCGA_A2_A0D1	BRCA	0	1051	68.856221757119	581.57957549854	54.7629794862617	0	2.75331554298206
TCGA_A2_A0D2	BRCA	0	1027	54.2032735471355	1.67460397677585	143.823458787002	0	0.558201325591949
TCGA_A2_A0D3	BRCA	0	1873	250.645429626852	335.284842966908	47.099306006804	0	0.907313772404893
TCGA_A2_A0D4	BRCA	0	767	102.834556530943	1.72987367443961	140.60584783565	0	0.514673159337406
TCGA_A2_A0EM	BRCA	0	3094	118.253761394301	194.231336053167	23.1837153065288	0	1.25165908584805
TCGA_A2_A0EN	BRCA	0	4088	61.8195624358633	179.696102424598	46.6286645898618	0	0.890032743708135
TCGA_A2_A0EO	BRCA	0	2442	61.7648255674487	86.4811335304518	107.651715018706	0	0.294035854003536
TCGA_A2_A0EP	BRCA	0	3603	35.8255370021589	90.0322003616192	12.8376120590677	0.0153559952859661	2.33411128346685
TCGA_A2_A0EQ	BRCA	0	2426	197.343385867694	491.245392788584	20.0011504279208	0	0.876389259256512
TCGA_A2_A0ER	BRCA	0	2263	144.236095605116	158.10205254939	8.90904479994447	0	0.418658120298142
TCGA_A2_A0ES	BRCA	0	2190	96.2299056166138	143.9297234912	88.0248857501321	0.0162798013223843	0.732591059507295
TCGA_A2_A0ET	BRCA	0	1066	248.893355088733	0.0579799324649078	246.168298262882	0	1.02914380125211
TCGA_A2_A0EU	BRCA	0	1043	197.866705284524	0.554141424746616	36.8790672331369	0	3.3248485484797
TCGA_A2_A0EV	BRCA	0	968	91.4659728991279	71.3462851563495	63.2913443216638	0	0.353286878714283
TCGA_A2_A0EW	BRCA	1	1884	154.933727402278	48.8050654058817	32.6151497842585	0	0.800083039440684
TCGA_A2_A0EX	BRCA	0	752	74.9045227469334	115.357071888058	48.9856869746165	0	0.456317531202762
TCGA_A2_A0EY	BRCA	0	1925	181.991631491847	66.6561116600105	34.0232422706311	0	3.81125742743127
TCGA_A2_A0ST	BRCA	0	3017	80.4597671991209	7.70465644724899	54.6312038759598	0.0798409994533574	2.5349517326441
TCGA_A2_A0SU	BRCA	0	1662	150.670638106228	5.88627121537997	36.4366902609832	0	0.53715022497764
TCGA_A2_A0SV	BRCA	1	825	46.6245640135952	115.188380893237	46.7560242504756	0	0.905614965176347
TCGA_A2_A0SW	BRCA	1	1365	79.8174047964583	73.6989231787811	65.7257101996477	0	0.447693776903212
TCGA_A2_A0SX	BRCA	0	1534	72.5579254246406	13.1007365350046	70.5712203237279	0.201549792846224	3.95901378805083
TCGA_A2_A0SY	BRCA	0	1347	98.1295831260337	184.538084831779	42.9026053751445	0	0.689475377664034
TCGA_A2_A0T0	BRCA	0	533	153.047208696825	6.88373602388423	77.0942767649003	0	4.58321284491774
TCGA_A2_A0T1	BRCA	0	521	69.7290661118364	155.12504634872	35.7589782733938	0	2.48561618330068
TCGA_A2_A0T2	BRCA	1	255	103.520654659937	0.226720662855754	187.996773639991	0	1.20161951313549
TCGA_A2_A0T3	BRCA	0	1516	104.131920565823	4.19420235612343	51.101775833228	0	0.803487041402956
TCGA_A2_A0T4	BRCA	0	624	71.0815455158261	42.8993308929013	32.3634820062086	0	0.425213632198361
TCGA_A2_A0T5	BRCA	0	531	165.437750961071	146.973880782524	40.3183113280044	0	1.25303709794529
TCGA_A2_A0T6	BRCA	0	575	121.866384925967	359.751411924818	21.0576355941099	0	0.820988528634929
TCGA_A2_A0T7	BRCA	0	631	81.6940763630288	23.433120646629	95.9237738217357	0	0.903907634528064
TCGA_A2_A0YC	BRCA	0	990	107.355648409964	69.795692068155	39.081162231941	0	0.553165778229879
TCGA_A2_A0YD	BRCA	0	769	47.7156766836727	68.4083087180312	110.774556823933	0	0.536475645335221
TCGA_A2_A0YE	BRCA	0	554	44.9148548638189	0.825826599747514	54.9427492893244	0.0337072081529597	1.07863066089471
TCGA_A2_A0YF	BRCA	0	1535	270.232443928388	0.49581335382122	82.0216948178533	0	0.594976024585464
TCGA_A2_A0YG	BRCA	0	666	151.719869836835	1.86137803272043	78.0198358431781	0	0.280962721920065
TCGA_A2_A0YH	BRCA	0	659	130.345461217252	0.108999688822789	53.0465152270908	0	1.21716319185448
TCGA_A2_A0YI	BRCA	0	1505	61.6270660219074	4.19542757993347	35.6342406628965	0	0.376512731532491
TCGA_A2_A0YJ	BRCA	0	566	160.262316710208	0.0485055437984892	151.191780019891	0	2.95883817170784
TCGA_A2_A0YK	BRCA	0	588	73.781072928402	150.526906855176	63.5657047215756	0	0.675904061805057
TCGA_A2_A0YL	BRCA	0	1474	97.0247319811503	108.879284745987	75.3879993675794	0	0.536208376893586
TCGA_A2_A0YM	BRCA	0	965	166.24104189123	0.456230738605629	62.3462902446244	0	0.629283777387074
TCGA_A2_A0YT	BRCA	0	723	89.3692363280526	0.382045403572734	111.351541087468	0.0146940539835667	1.55756972225807
TCGA_A2_A1FV	BRCA	0	714	211.722143805866	172.246852659106	20.3970049478264	0	1.0229313659635
TCGA_A2_A1FW	BRCA	0	528	294.243884775698	0.400098522422278	70.788860002856	0	0.300073891816709
TCGA_A2_A1FX	BRCA	0	1847	152.836513363671	1.24092612341671	24.2993594983334	0	0.544487992927741
TCGA_A2_A1FZ	BRCA	0	683	65.029999391936	40.9548171786058	47.0700677888827	0	0.559439330277705
TCGA_A2_A1G0	BRCA	0	616	79.8933932277329	65.4451955961272	54.0950798677412	0	1.11359626014353
TCGA_A2_A1G1	BRCA	0	584	43.0494323912314	0.134068615357307	73.2014639850898	0	0.764191107536652
TCGA_A2_A1G4	BRCA	0	595	180.760271270186	133.688511150874	29.1122342895861	0	0.654501670179544
TCGA_A2_A1G6	BRCA	0	501	101.097748000634	43.1830995194365	175.353872941348	0	1.41046745378562
TCGA_A2_A259	BRCA	0	1596	74.8600846081991	22.7318696635946	33.4062079690564	0.0139716469966777	0.72652564382724
TCGA_A2_A25A	BRCA	0	3276	65.0677068456755	69.9470410581542	83.5933090995579	0	1.04132132583386
TCGA_A2_A25B	BRCA	0	1291	115.787524566906	0.0175995629376662	62.2320545475876	0	0.45758863637932
TCGA_A2_A25C	BRCA	0	523	202.446867938615	6.58441631221117	128.624817523841	0	0.765877180095645
TCGA_A2_A25D	BRCA	0	552	254.926479575482	20.0053564301186	13.5953225645135	0	0.642894252007594
TCGA_A2_A25E	BRCA	0	3204	85.9047800262036	0.740175599053969	69.8281660147514	0	0.222052679716191
TCGA_A2_A25F	BRCA	0	322	23.7558695380416	0.0767556366334138	28.8345341619525	0	0.780348972439707
TCGA_A2_A3KC	BRCA	0	1102	53.6230886796069	150.432661427196	42.412255239227	0	0.696805945879962
TCGA_A2_A3KD	BRCA	0	1206	91.5845931531947	156.71639102237	43.515743935055	0	0.552343919587319
TCGA_A2_A3XS	BRCA	1	1032	107.30991405964	1.63798136147141	149.189113193477	0.0590263553683389	0.973934863577593
TCGA_A2_A3XT	BRCA	0	2770	59.5866761735063	0.775014297404284	50.3908334523824	0.0149041211039285	5.51452480845356
TCGA_A2_A3XU	BRCA	1	912	92.8289475881948	18.165684566429	19.6603294991099	0	50.4960041871875
TCGA_A2_A3XV	BRCA	0	996	134.645554507161	354.198016667939	13.6211752356557	0	0.427144868017078
TCGA_A2_A3XW	BRCA	0	1712	217.558973041947	14.5087080655341	166.885966724174	0	9.29632035310147
TCGA_A2_A3XX	BRCA	0	1439	249.341857569679	6.23558155071414	109.065694016277	0	0.618673887538218
TCGA_A2_A3XY	BRCA	1	1093	99.5729780662173	3.99506216875433	150.464484294939	0.0121430461056363	8.13584089077629
TCGA_A2_A3XZ	BRCA	0	1532	62.1415521805956	96.9810625065037	38.089753403847	0	0.9750729233817
TCGA_A2_A3Y0	BRCA	0	1546	117.835252146989	7.22735902103374	132.14346966836	0	2.26261915298128
TCGA_A2_A4RW	BRCA	0	222	254.512112475354	1.97177106958469	31.6507667793075	0	1.51083757279866
TCGA_A2_A4RX	BRCA	0	742	64.3155142401191	3.96726778230865	71.7922881375469	0.0254312037327478	1.06811055677541
TCGA_A2_A4RY	BRCA	0	648	68.2095820986595	90.537179116566	122.131766950865	0	1.81187600483434
TCGA_A2_A4S1	BRCA	0	820	5.78781117915787	0.111304061137651	5.86201388658297	0	1.81796633191497
TCGA_A2_A4S2	BRCA	0	643	130.783731492481	114.401492589597	25.4073217015443	0	1.43944358560907
TCGA_A2_A4S3	BRCA	0	666	175.149869405593	96.1996412118753	45.7405959554722	0	0.825084030763873
TCGA_A7_A0CD	BRCA	0	1165	167.274138341046	75.4719727079655	29.5556706995098	0	0.410918181713061
TCGA_A7_A0CE	BRCA	0	1074	202.303990333333	1.53996087296596	51.9736794626013	0.0334774102818688	0.636070795355507
TCGA_A7_A0CG	BRCA	0	1043	55.146982505248	483.347081957762	33.099185910428	0	1.1362954188519
TCGA_A7_A0CH	BRCA	0	1079	203.432215223256	26.0544558789233	39.1935491636888	0	0.691531225513969
TCGA_A7_A0CJ	BRCA	0	931	86.2157551778874	158.856157868671	152.784049903807	0	0.633789046837683
TCGA_A7_A0D9	BRCA	0	1139	159.749118482679	92.8765694398522	137.150808806138	0.0177380766691849	3.84916263721312
TCGA_A7_A0DA	BRCA	0	1085	173.518470027877	0.252184169356529	96.3185911836094	0	2.1435654395305
TCGA_A7_A0DB	BRCA	0	1007	17.5778664512658	73.3039146965147	17.2453721299935	0	0.842318947223332
TCGA_A7_A0DC	BRCA	0	906	51.2169612648304	0.0766491488548794	10.5162632228895	0	0.383245744274397
TCGA_A7_A13D	BRCA	0	965	82.0086514970063	0.470863070796208	65.7050176706876	0	2.57012759476264
TCGA_A7_A13E	BRCA	1	614	119.039122565277	0	73.3416394951943	0	0.814907105502159
TCGA_A7_A13F	BRCA	0	765	95.5870880578734	0.719191497015463	308.511358537906	0	0.217936817277413
TCGA_A7_A13G	BRCA	0	718	30.9058545608378	0.111072253587917	14.6754215053035	0	0.31933272906526
TCGA_A7_A13H	BRCA	0	899	82.7679812494428	191.192514452818	36.367539662855	0	2.11728826804293
TCGA_A7_A26E	BRCA	0	954	165.363651559354	192.460699420458	37.5180550618322	0	0.582993409830996
TCGA_A7_A26F	BRCA	0	738	12.6639911152244	26.3479009779836	39.9346757219299	0.036425669554816	0.716371501244714
TCGA_A7_A26G	BRCA	0	722	83.8824448653154	18.8869537392851	39.370159697826	0	3.02191259828562
TCGA_A7_A26H	BRCA	0	724	76.2379685206729	44.0121116773026	33.2041625805741	0.0116464968714746	0.559031849830782
TCGA_A7_A26I	BRCA	0	661	41.5823772021306	4.45839736754562	35.1294336438408	0.0879946848857689	0.674625917457561
TCGA_A7_A26J	BRCA	0	627	74.5243940424701	2.21136705847415	64.2885453227065	0	0.198625783695283
TCGA_A7_A2KD	BRCA	0	679	46.5117967252724	64.9244886611981	71.1714349681723	0	0.656293969993392
TCGA_A7_A3IY	BRCA	0	345	62.9359148323178	51.7272143593352	13.0512265781304	0	1.19422988296618
TCGA_A7_A3IZ	BRCA	0	322	214.725092640458	347.856643810993	0.116301117957537	0	0.515047808097663
TCGA_A7_A3J0	BRCA	0	313	130.849491093009	86.3216455835125	13.7251828645438	0	0.906768837897791
TCGA_A7_A3J1	BRCA	0	343	100.8400323153	140.36624001059	22.3320238025899	0	1.00942108604901
TCGA_A7_A3RF	BRCA	0	408	224.657165811176	85.0395115315195	0.621660587415967	0	1.77356108762791
TCGA_A7_A425	BRCA	0	447	93.9583295170087	34.3539634185086	48.4085835060434	0	1.21380809846892
TCGA_A7_A426	BRCA	0	364	90.3336633691708	133.122057031099	95.4546459759786	0	2.83063488128594
TCGA_A7_A4SA	BRCA	0	454	4.35129457339529	3.05766645698048	104.195864649412	0	0.729135847433806
TCGA_A7_A4SB	BRCA	0	418	210.167728298821	253.916524200156	45.3351545062559	0	3.86674909949476
TCGA_A7_A4SC	BRCA	0	446	40.8870943925606	88.9560958001623	33.0889181287041	0	0.829593219559201
TCGA_A7_A4SD	BRCA	0	441	60.9241393238992	0	41.7022100258625	0	2.53166873681459
TCGA_A7_A4SE	BRCA	0	644	59.787519130267	2.40040950150492	105.321060189742	0	7.44869340157713
TCGA_A7_A4SF	BRCA	0	545	84.3204407209633	0.114294057229364	101.493122819675	0	0.428602714610115
TCGA_A7_A56D	BRCA	0	448	46.7982671901745	14.4603165016293	42.5266200835663	0	1.26567321677281
TCGA_A7_A5ZV	BRCA	0	368	14.1173405144305	5.56406712099148	61.6190837548099	0	1.56859339049228
TCGA_A7_A5ZW	BRCA	0	326	102.356271666246	162.145205824096	40.084408349017	0	1.25139629632709
TCGA_A7_A5ZX	BRCA	0	336	104.7354992143	220.49578781958	67.590439573925	0	1.9505396614809
TCGA_A7_A6VV	BRCA	0	313	48.3261485470969	0.322055044001386	104.560537619117	0	2.80903566156765
TCGA_A7_A6VW	BRCA	0	285	59.160209100614	5.84647180310991	28.689006617491	0	3.02103933320549
TCGA_A7_A6VX	BRCA	0	317	55.8870405851276	226.410494764845	24.1688194079729	0	0.572466484866864
TCGA_A7_A6VY	BRCA	0	266	64.2439338953703	0.26906796654873	70.6857375650957	0	1.02878928386279
TCGA_A8_A06N	BRCA	0	0	390.648087885624	120.144600357633	25.5137758555525	0	1.29867417643128
TCGA_A8_A06O	BRCA	0	396	26.2636309763968	113.447906522357	16.0788895911604	0	0.606750550609827
TCGA_A8_A06P	BRCA	0	396	44.0802420683537	71.8231640989831	55.758935939962	0	0.578312213724757
TCGA_A8_A06Q	BRCA	0	31	155.551760903887	0.183712219727891	43.0936378275995	0	1.70589918318756
TCGA_A8_A06R	BRCA	0	547	101.751421341002	0.46983879332462	132.118668682883	0	0.563806551989544
TCGA_A8_A06T	BRCA	0	1614	95.8980182689738	0.025682383039361	39.6022346466946	0	0.924565789416995
TCGA_A8_A06U	BRCA	0	883	63.6551883142865	1.49941555388552	96.8622447810044	0.0199922073851402	0.459820769858225
TCGA_A8_A06X	BRCA	0	943	101.162350208715	0	56.2592137413431	0	0.164580830057562
TCGA_A8_A06Y	BRCA	0	791	59.8002145523969	1.22577306549569	36.4886375032378	0	0.19699924266895
TCGA_A8_A06Z	BRCA	0	31	103.15116651915	0.0275842135363417	60.2439223633703	0	0.537892163958663
TCGA_A8_A075	BRCA	0	518	96.3392259502905	395.486531585644	32.0412339849587	0	1.29314397248712
TCGA_A8_A076	BRCA	0	1642	60.401187907353	5.34645104036942	140.570535815251	0	0.548353952858402
TCGA_A8_A079	BRCA	0	274	15.9629035735696	47.5905026319718	53.414331188483	0	2.63124784179719
TCGA_A8_A07B	BRCA	0	1308	90.7543683847552	266.937756496481	14.5981585584013	0	0.22344120242451
TCGA_A8_A07C	BRCA	0	1034	106.07679268298	0.155327585591207	155.889154554498	0	0.370396550255955
TCGA_A8_A07E	BRCA	0	608	65.7052533438618	65.1399252875584	36.5767252428295	0	0.932791292900598
TCGA_A8_A07F	BRCA	0	577	86.8276446509128	179.988661687077	52.0466556389627	0	0.788386603973179
TCGA_A8_A07G	BRCA	0	577	73.0318864430203	117.60733557944	58.6461016916767	0	0.50421151373822
TCGA_A8_A07I	BRCA	0	426	185.11896805077	1.76078823572244	50.5689792088578	0	1.54605796307336
TCGA_A8_A07J	BRCA	0	365	70.3412246674715	119.799154130687	20.4546756903717	0.0476243904315988	2.07166098377455
TCGA_A8_A07L	BRCA	0	975	103.07897672865	0.250018308073648	216.319411835435	0	1.17865773806148
TCGA_A8_A07O	BRCA	0	304	33.6362463781053	0.300889209596988	77.3760356889937	0	8.07649983655072
TCGA_A8_A07P	BRCA	0	334	142.619384769203	18.8104835425977	37.9234472225638	0	0.378100171710506
TCGA_A8_A07R	BRCA	0	273	162.278829631057	1.26677512992613	254.704059240472	0	2.53355025985226
TCGA_A8_A07S	BRCA	0	243	133.039900279572	0.503190221238417	21.4574687199525	0	0.359421586598869
TCGA_A8_A07U	BRCA	0	760	66.6420536122693	0.0189539401627615	62.1689237338576	0.0758157606510458	1.17514429009121
TCGA_A8_A07W	BRCA	0	304	107.384951436436	0.185204525838946	103.243104767674	0	0.30306195137282
TCGA_A8_A07Z	BRCA	0	1371	142.757555965776	1.05540605577811	53.2424581296482	0	0.361059966450405
TCGA_A8_A081	BRCA	0	0	110.558507785721	342.854916727696	29.6381100516718	0	0.763057185637647
TCGA_A8_A082	BRCA	0	549	37.7790244393721	170.715165258523	24.0098165472558	0	0.690378111582434
TCGA_A8_A083	BRCA	0	0	258.692809061502	0.0414682568626506	68.2705735482104	0	0.221164036600803
TCGA_A8_A084	BRCA	0	458	156.328118666813	95.0291299991687	64.1441722005539	0	1.37353687795619
TCGA_A8_A085	BRCA	0	1124	214.294865606684	0.0123094299274331	68.6620001352221	0	0.677018646008823
TCGA_A8_A086	BRCA	0	396	34.2704507001048	10.5101847536277	53.1018024172943	0	1.20323494420842
TCGA_A8_A08A	BRCA	0	30	181.027656155105	73.5910343115206	26.5956037547038	0	0.739794262995935
TCGA_A8_A08B	BRCA	0	1156	63.6148788067415	164.211701736119	48.443750274988	0	0.853144147262422
TCGA_A8_A08C	BRCA	0	881	274.085928599226	0.0170631842494693	12.0636712643748	0	1.24561245021126
TCGA_A8_A08F	BRCA	0	1004	63.6574066561833	2.17749526620535	36.1935023977375	0	1.00047079798624
TCGA_A8_A08G	BRCA	0	607	133.704608637531	0.196412606949659	30.0380346895012	0.0654708689832197	0.733273732612061
TCGA_A8_A08H	BRCA	0	0	22.0461346801638	7.01161469950162	9.32634647529863	0	1.12365620184321
TCGA_A8_A08I	BRCA	0	365	67.7518960344813	35.4993960052873	54.8528638385468	0	1.64312614547755
TCGA_A8_A08J	BRCA	1	1127	118.422563923307	10.2168486522069	58.7709005542307	0	0.320277387216516
TCGA_A8_A08L	BRCA	0	304	75.4430856202405	414.225785853581	61.0326085916552	0	1.20685949192539
TCGA_A8_A08O	BRCA	0	943	126.742603351705	2.74532714841238	112.200326935115	0	0.656491274620353
TCGA_A8_A08P	BRCA	0	943	30.2987142028101	5.40978969067515	106.483342400627	0	0.408653178072583
TCGA_A8_A08R	BRCA	0	30	96.9685361353978	0.799191231885147	192.30909013177	0	2.95996752550054
TCGA_A8_A08S	BRCA	0	1004	96.2535110461049	25.7931168964623	73.6296214082103	0	0.439298827920283
TCGA_A8_A08T	BRCA	1	3409	100.890300011258	117.560286707079	54.5683900777371	0	1.10641504618283
TCGA_A8_A08X	BRCA	0	1308	305.593198208274	65.5528693803323	85.6730570119194	0	0.908653634974903
TCGA_A8_A08Z	BRCA	0	1217	56.6479565503172	146.653123840811	23.5427780690667	0	1.06743074368564
TCGA_A8_A090	BRCA	0	0	54.2431404627935	30.3658718491569	39.3866129326849	0	0.435211192626352
TCGA_A8_A091	BRCA	0	1004	259.8153280153	230.832844094389	118.525718900859	0	1.30917762259567
TCGA_A8_A092	BRCA	0	942	85.014269412147	228.937757860291	16.7170658088588	0	0.537773256718804
TCGA_A8_A093	BRCA	0	546	61.9792395990539	125.34321052697	34.1845119619008	0	0.567239339533737
TCGA_A8_A094	BRCA	0	0	42.2079827435887	286.41345727927	33.7363449260143	0	1.17160948540922
TCGA_A8_A095	BRCA	0	1277	75.5839491350777	164.375066610608	75.4897243906749	0	0.204153612872639
TCGA_A8_A096	BRCA	0	0	102.485587741693	0.488134722296498	32.2622995527128	0	0.556246544012289
TCGA_A8_A097	BRCA	0	365	69.7812820990894	3.37631490290491	81.2410370615038	0	1.0966862275859
TCGA_A8_A099	BRCA	0	304	97.3554489191435	8.88420873707321	37.7941656618868	0	0.145114117302466
TCGA_A8_A09A	BRCA	0	304	220.89530619016	5.7044623573026	37.8262688415969	0	0.336794825523401
TCGA_A8_A09B	BRCA	0	365	114.922396542192	144.427823054643	31.2255432891744	0	0.867806662130902
TCGA_A8_A09C	BRCA	0	31	129.05994459697	11.9089976086166	28.0930199998136	0	0.366430695649743
TCGA_A8_A09D	BRCA	0	1522	46.4093259369849	0.112918067973199	151.103194626136	0	1.61849230761586
TCGA_A8_A09E	BRCA	0	1492	85.376682790699	0.557037328119994	38.3713021024196	0	0.299943176679997
TCGA_A8_A09G	BRCA	0	0	119.839925592074	313.465405371119	25.3717175801787	0	1.13493262866014
TCGA_A8_A09I	BRCA	0	1371	88.3933756409103	139.842627847616	77.6793600703127	0	0.362628219312536
TCGA_A8_A09K	BRCA	0	912	170.205619163484	0.133047385164086	23.7204480978256	0	0.969345234766911
TCGA_A8_A09M	BRCA	0	1006	49.964652502202	0.0339203343531582	50.8974616969139	0	0.915849027535272
TCGA_A8_A09N	BRCA	0	31	113.83860760123	0.697069176612259	41.0549708156462	0	1.05762219899791
TCGA_A8_A09Q	BRCA	0	761	108.354604111845	67.2317892179814	10.6544759598721	0	0.645248913374822
TCGA_A8_A09R	BRCA	0	273	77.9026800421981	131.109407390607	21.0962522721048	0	0.516291693946821
TCGA_A8_A09T	BRCA	0	579	80.757796628455	154.874327086807	77.0386875731972	0	0.683101663210616
TCGA_A8_A09V	BRCA	0	457	96.3613375673919	136.260422124081	33.7616365199621	0	0.703367427499211
TCGA_A8_A09W	BRCA	0	30	77.2921831807815	106.609081914366	54.6099094056962	0	0.0718551439548635
TCGA_A8_A09X	BRCA	NA	426	28.0079973934136	488.690615809945	18.5778853678086	0	0.376451577868463
TCGA_A8_A09Z	BRCA	0	0	151.956169874136	0.250959818124089	42.2867293539091	0	0.731966136195261
TCGA_A8_A0A1	BRCA	0	365	62.1730914399206	94.5012070726218	60.1392816780974	0	0.780415373722853
TCGA_A8_A0A2	BRCA	0	579	117.492504550731	170.128346044341	27.8189428426303	0	0.788036600308322
TCGA_A8_A0A4	BRCA	0	396	58.0204990048245	245.755505289898	37.9741889986314	0	1.97836945912649
TCGA_A8_A0A6	BRCA	0	640	77.1468020325995	441.315415037885	35.5899528256359	0	0.939668721468935
TCGA_A8_A0A7	BRCA	0	30	37.0326918920501	40.0663389801102	48.0204136622189	0	0.702918227721232
TCGA_A8_A0A9	BRCA	0	822	73.1310197232811	108.542535512224	66.8243079306312	0	0.885623358116799
TCGA_A8_A0AB	BRCA	0	518	109.881437433728	357.289403613737	25.872810063621	0	0.56163842395704
TCGA_A8_A0AD	BRCA	0	1157	84.3016380047492	46.6851551848474	28.316466772177	0	1.08731530906235
TCGA_AC_A23C	BRCA	0	585	68.3952483695614	19.6422289132025	44.1068768480438	0	1.51094068563096
TCGA_AC_A23E	BRCA	0	698	120.008761843859	91.7341978463862	27.8792261339733	0	0.379524348959364
TCGA_AC_A23G	BRCA	0	2248	25.9218861952164	68.6269775275502	46.8053360656254	0	1.21617428529836
TCGA_AC_A23H	BRCA	1	174	139.583817676193	220.818943799999	55.4429735794976	0	0.249954234227095
TCGA_AC_A2B8	BRCA	0	677	66.0835860068121	160.81584681541	44.4855947384905	0	0.855723984403367
TCGA_AC_A2BK	BRCA	0	2222	697.696763708329	86.9962074130125	47.8425725171438	0	1.56685760383649
TCGA_AC_A2BM	BRCA	0	3022	103.823229804676	0.145864668785839	18.4275698232777	0	0.453801191778167
TCGA_AC_A2FB	BRCA	0	1234	110.120496250365	153.701029736575	35.4548538690626	0	0.759955647646849
TCGA_AC_A2FE	BRCA	1	2636	48.9518914218854	235.41208236733	30.8625801121389	0	1.15180920992672
TCGA_AC_A2FF	BRCA	0	2759	65.7361986181519	128.232174203084	15.5196948715586	0	1.25158829609344
TCGA_AC_A2FG	BRCA	0	1853	101.526681632713	67.5600787201446	65.1528070750299	0	1.0953085985272
TCGA_AC_A2FK	BRCA	0	2650	103.584658356868	190.698320012814	191.242670650052	0	0.77262671091748
TCGA_AC_A2FM	BRCA	1	792	306.771533643523	1.79504494133262	113.51600716152	0	0.905756621773339
TCGA_AC_A2FO	BRCA	0	2255	138.677426183019	87.5983053514078	43.4752196664246	0	1.05704455659542
TCGA_AC_A2QH	BRCA	0	1005	4.6393164959793	0.0138487059581472	1.2048374183588	0	0.429309884702562
TCGA_AC_A2QI	BRCA	0	588	143.052252253411	163.708469950783	26.8848618030403	0	1.1758154689273
TCGA_AC_A2QJ	BRCA	1	446	8.21034961915712	0.25657342559866	6.24328668956739	0	3.87710954237975
TCGA_AC_A3BB	BRCA	0	987	51.9264870781993	145.977800367936	46.0042926841568	0.0171657808522973	0.875454823467162
TCGA_AC_A3EH	BRCA	0	197	76.6315223039583	609.628380497403	23.1971927456259	0	0.615514235373159
TCGA_AC_A3HN	BRCA	0	496	84.4232367522484	75.8403310000479	38.0804783948208	0	0.998872652195752
TCGA_AC_A3OD	BRCA	0	451	13.4908494230544	25.6495917394761	15.7893871756755	0.117538862349942	0.352616587049825
TCGA_AC_A3QP	BRCA	0	675	69.3707741698925	140.448108089843	32.8116900397792	0	0.950043572197361
TCGA_AC_A3QQ	BRCA	0	734	85.5394697292309	75.6994398198193	38.4628524726542	0	1.37580965298763
TCGA_AC_A3TM	BRCA	0	762	68.0701999253852	115.488948427254	45.0520000121549	0	1.96879962861114
TCGA_AC_A3TN	BRCA	0	456	164.585031964311	108.634609616986	44.3617464785517	0	0.885758665129152
TCGA_AC_A3W5	BRCA	0	504	103.003750368214	243.030201046711	70.0682095476301	0	1.97943150173791
TCGA_AC_A3W6	BRCA	0	602	79.9503788215213	138.58065662397	23.0778753052193	0	2.15469106043816
TCGA_AC_A3W7	BRCA	0	471	113.362529935373	327.961354025575	62.4481393128308	0.0131663797834347	2.9229363119225
TCGA_AC_A3YI	BRCA	0	707	57.2007040337147	129.047809907317	47.6742478226705	0	2.03538822130239
TCGA_AC_A4ZE	BRCA	0	890	1.32149696837054	178.060580277522	85.4963993694106	0	1.42543493217496
TCGA_AC_A5EH	BRCA	0	511	102.987605403207	115.108905511832	58.108383137224	0	0.760296601795454
TCGA_AC_A5XS	BRCA	0	588	43.3967051736703	109.061358123429	142.742703842667	0	1.82700343722733
TCGA_AC_A5XU	BRCA	0	455	167.846360136954	1.28317048484435	41.9807418325197	0	0.95758991406295
TCGA_AC_A62V	BRCA	1	348	79.6882857225763	0.0239880450700109	46.8966281118713	0	1.22339029857056
TCGA_AC_A62X	BRCA	0	417	209.825784807318	12.5382023475642	157.472486522425	0.160452315233911	2.97982871148693
TCGA_AC_A62Y	BRCA	0	530	86.7960452664896	0	79.737272966364	0	0.786439305177033
TCGA_AC_A6IV	BRCA	0	568	100.821994210558	3.25716432093062	19.0776767368794	0	4.1727727245102
TCGA_AC_A6IW	BRCA	0	413	9.93669024944045	2.07632333570397	109.105847664254	0.0164787566325712	19.0494426672523
TCGA_AC_A6IX	BRCA	0	373	85.7666184969759	94.6681539015863	36.5157875721973	0	0.958376986992723
TCGA_AC_A6NO	BRCA	0	51	122.176033325087	232.720182316051	44.0031709490895	0	0.692963322032906
TCGA_AC_A7VB	BRCA	0	250	209.254987494244	1.24980407837384	37.3197310844655	0	5.05734673574532
TCGA_AC_A7VC	BRCA	0	1	5.31499062943316	0.904679256073729	3.25119107651496	0	2.43132550069815
TCGA_AC_A8OP	BRCA	0	614	91.3966050360449	3.67995115445276	29.0827654873115	0	0.981320307854069
TCGA_AC_A8OQ	BRCA	0	34	82.6690523919981	0.495540319263997	81.3547932843849	0	1.46507572651964
TCGA_AC_A8OR	BRCA	0	40	105.413185129422	120.377453041074	14.1152314343952	0	1.64500817468516
TCGA_AC_A8OS	BRCA	0	70	70.3261658913963	327.783616923701	22.6488601446732	0	2.67061389460999
TCGA_AN_A03X	BRCA	0	10	70.685281811502	28.3659117918885	52.9986615140786	0	0.489595025534213
TCGA_AN_A03Y	BRCA	0	10	77.6557314068137	471.244643601988	24.8591944999559	0	0.576027678492823
TCGA_AN_A041	BRCA	0	7	263.479201047171	0.38319602624725	44.0515765173401	0	0.942023564524489
TCGA_AN_A046	BRCA	0	10	118.558743300742	0.686633648459894	63.5576274600056	0	0.77466360339065
TCGA_AN_A049	BRCA	0	19	80.6476505298415	6.54470462414944	49.6341953915333	0	0.527798760012052
TCGA_AN_A04A	BRCA	0	90	151.064292956151	3.16193756458201	45.5755138619062	0	0.199892604657483
TCGA_AN_A04C	BRCA	0	54	239.058755164819	272.677221140677	30.2955050907578	0	2.3331427491132
TCGA_AN_A04D	BRCA	0	52	153.139492056306	4.84618645747803	358.663952010112	0	0.292309659339945
TCGA_AN_A0AJ	BRCA	0	303	192.491228403252	4.77898450655204	144.199981684585	0	0.673758471415533
TCGA_AN_A0AK	BRCA	0	224	167.190069904947	0	54.9148234927154	0	2.54441152485366
TCGA_AN_A0AL	BRCA	0	227	33.5527656100894	1.27521414468253	40.5978011307125	0	0.564439047646364
TCGA_AN_A0AM	BRCA	0	5	41.4242015526701	63.4953189081832	38.4137217886679	0	1.70307140934981
TCGA_AN_A0AR	BRCA	0	10	50.440230130145	6.72317761812726	43.7334505062083	0.803501715337161	1.19705357591046
TCGA_AN_A0AS	BRCA	0	10	81.134171716021	48.8305471872599	41.7696456509186	0	0.617828884429858
TCGA_AN_A0AT	BRCA	0	10	54.1766431783939	0	112.237169796323	0	3.96862271457995
TCGA_AN_A0FD	BRCA	0	196	156.816290688084	0.527324596389072	20.8669875999676	0	0.602656681587511
TCGA_AN_A0FF	BRCA	0	172	80.1612004105577	0.0528303166150424	47.8290466421517	0.0176101055383475	0.757234538148941
TCGA_AN_A0FJ	BRCA	0	242	34.6751994217297	0	11.8570664689291	0	1.79199997011523
TCGA_AN_A0FK	BRCA	0	213	207.22790002849	0	40.8669331644317	0	0.632894982635004
TCGA_AN_A0FL	BRCA	0	231	142.264219987881	30.7151670632757	146.59511552927	0	0.826289280923001
TCGA_AN_A0FN	BRCA	0	218	50.2524342883558	49.9186894686039	17.0050931968819	0	1.46212016272256
TCGA_AN_A0FS	BRCA	0	210	213.281857304431	176.321045193634	35.5281250721599	0	0.628371508174034
TCGA_AN_A0FT	BRCA	0	214	153.458770129215	0.0213493002405697	233.283803728705	0	0.982067811066205
TCGA_AN_A0FV	BRCA	0	10	147.307278621871	114.811932454401	240.610563756042	0	0.390390314368917
TCGA_AN_A0FW	BRCA	0	11	63.1818672790755	1.0365525929177	62.6077766122288	0	1.38738577821292
TCGA_AN_A0FX	BRCA	0	10	88.119438033791	19.6051312311778	89.8667231435183	0	0.725567545564739
TCGA_AN_A0FY	BRCA	0	10	86.9073637548026	0.221403444302659	300.157951814317	0	2.08379712284856
TCGA_AN_A0FZ	BRCA	0	10	94.4947354980466	80.911700447615	168.914838232649	0	1.03972201563657
TCGA_AN_A0G0	BRCA	0	16	101.230944274293	56.3195690965864	104.435304625037	0.0167767557630582	0.218097824919757
TCGA_AN_A0XL	BRCA	0	163	80.5534250548547	134.621418803101	45.3938007119079	0	0.34285347969719
TCGA_AN_A0XN	BRCA	0	10	37.2106994841628	88.6723051537496	40.4735332235865	0	0.311888519209617
TCGA_AN_A0XO	BRCA	0	375	117.199041709136	238.541190201589	56.840517623756	0	0.741398055962035
TCGA_AN_A0XP	BRCA	0	9	110.645147988801	3.21743985820939	76.1750625889573	0	0.434789170028295
TCGA_AN_A0XR	BRCA	0	10	177.523401715283	168.483655265183	36.3311714470656	0	1.14072990917919
TCGA_AN_A0XS	BRCA	0	10	91.5288283965869	151.801272619255	143.61250167898	0	0.6489214707388
TCGA_AN_A0XT	BRCA	0	10	259.264125789981	0.0397919002056605	2.7655370642934	0	0.75604610390755
TCGA_AN_A0XU	BRCA	0	10	43.3235128817126	0.0151110962266176	64.524380887657	0	0.649777137744556
TCGA_AN_A0XV	BRCA	0	162	75.3256911436494	31.6473043349291	37.9407170147275	0	0.871164523695247
TCGA_AN_A0XW	BRCA	0	170	75.6786282478989	106.34934329321	36.8955998148629	0	0.598895619227977
TCGA_AO_A03L	BRCA	0	2442	130.454541864202	1.9475926889103	184.782127396964	0	0.358767074272951
TCGA_AO_A03M	BRCA	0	1866	280.160052786521	5.27360099362864	130.675905472442	0	0.266485156592936
TCGA_AO_A03N	BRCA	0	2031	221.680126149765	84.696964989923	82.027842851805	0	0.381303162588286
TCGA_AO_A03O	BRCA	0	2483	69.7416339562022	112.769710375495	224.741300402787	0	0.305163662548175
TCGA_AO_A03P	BRCA	1	2911	169.856923577716	0	96.2416024351901	0	0.807480670667562
TCGA_AO_A03R	BRCA	0	2091	180.220879454444	69.3299951504568	39.1179499845352	0	2.81401853643692
TCGA_AO_A03T	BRCA	0	2124	102.94350238397	68.4836011622172	118.371252964262	0.022957962173053	1.40043569255624
TCGA_AO_A03U	BRCA	0	1793	86.5046147527337	2.72277957421395	153.134672868211	0	0.468248716584565
TCGA_AO_A03V	BRCA	0	1351	134.745939758778	0.501259351541336	142.654698416431	0	0.909692897241684
TCGA_AO_A0J2	BRCA	0	997	68.2133523927576	465.595248571325	110.848634197179	0.0309849431718181	2.9125846581509
TCGA_AO_A0J3	BRCA	0	651	457.129485072825	0.408078454805236	71.0600615967517	0	0.204039227402618
TCGA_AO_A0J4	BRCA	0	1587	77.8678041135533	0.875739127800037	120.693880071664	0	1.54470651709173
TCGA_AO_A0J5	BRCA	1	792	136.687132287247	0.0831261700510319	14.0067596535989	0	0.872824785535835
TCGA_AO_A0J6	BRCA	0	1140	40.038375640861	0.334744689109343	101.194774929446	0	0.684043495136484
TCGA_AO_A0J7	BRCA	0	618	80.2394069575729	0.403821876988288	31.619252968183	0	0.747070472428333
TCGA_AO_A0J8	BRCA	0	680	31.5487945232875	204.212908080048	48.3339530811506	0	0.547767412144719
TCGA_AO_A0J9	BRCA	0	1613	74.0374806299328	1.01839725763319	52.1589128784465	0	1.34088972255036
TCGA_AO_A0JA	BRCA	0	655	110.847092490288	66.7122473362476	38.9486118809448	0	0.449473550334915
TCGA_AO_A0JB	BRCA	0	1542	139.575430141279	23.0307188162243	60.8484987068476	0	2.31852873988835
TCGA_AO_A0JC	BRCA	0	1547	11.6003154855019	22.0151972717554	25.0973248898012	0	2.81117134393185
TCGA_AO_A0JD	BRCA	0	2190	37.1084337428435	358.403762748677	44.0066663686318	0	0.446356228727478
TCGA_AO_A0JE	BRCA	0	2335	49.0353200105683	382.961638599321	32.1160292653137	0.0191394691688401	0.650741951740563
TCGA_AO_A0JF	BRCA	0	1980	51.7870010854939	103.38112693417	15.7964818953518	0	0.327887902589719
TCGA_AO_A0JG	BRCA	0	798	124.759274115545	80.6887256690881	27.6352806227049	0	1.816604885654
TCGA_AO_A0JI	BRCA	0	1528	153.986128156762	0.961187296774692	21.0284241253565	0	0.745410556682414
TCGA_AO_A0JJ	BRCA	0	1887	60.7665833351359	4.53278495994003	58.4320286753172	0	0.460094713978875
TCGA_AO_A0JL	BRCA	0	1683	130.869637071954	13.4642588734289	221.716394745419	0	3.79761147712096
TCGA_AO_A0JM	BRCA	0	2184	133.587566155392	1.33504126076594	54.1804244994179	0	0.250320236393615
TCGA_AO_A124	BRCA	0	3506	137.045625939086	1.99288532816391	177.33589675964	0	2.10102639248288
TCGA_AO_A125	BRCA	0	3456	250.75107284093	0.0160091344468448	65.3813050809143	0	1.10463027683229
TCGA_AO_A126	BRCA	0	3307	79.6589430740002	108.534412069265	16.0538988070686	0	1.07744287295762
TCGA_AO_A128	BRCA	0	3248	28.044807605075	0.0269532028881067	47.4376370830677	0	1.17246432563264
TCGA_AO_A129	BRCA	0	3286	73.4098860002074	4.23283116798909	112.274972179016	0.0174910378842524	3.21835097070245
TCGA_AO_A12A	BRCA	0	3112	113.933209191348	131.168513540957	107.291949420883	0	0.813808637081056
TCGA_AO_A12B	BRCA	0	2989	202.022247024444	0.0247758458455291	22.2487095692851	0	4.60830732726841
TCGA_AO_A12C	BRCA	0	2372	155.130029983954	2.09448263639016	22.7824384882816	0	0.711333725566468
TCGA_AO_A12D	BRCA	0	2515	168.784978838485	216.388701976004	91.9159376667525	0	1.88086206187752
TCGA_AO_A12E	BRCA	0	2142	70.2339572107228	65.686623903292	94.0351728747608	0	1.07769170869747
TCGA_AO_A12F	BRCA	0	1842	79.4465867411892	4.94135910558453	451.464734730788	0	0.800469387820546
TCGA_AO_A12G	BRCA	0	1639	101.418203476523	153.816913294094	20.296156310707	0	0.229452949041908
TCGA_AO_A12H	BRCA	0	1234	250.23930893174	0	21.1615450713692	0	0.775384857576886
TCGA_AO_A1KO	BRCA	0	622	91.3491839716159	30.1775996594849	177.441994390773	0	0.773417361942186
TCGA_AO_A1KP	BRCA	0	2953	189.0102453092	147.556768157022	38.1927821355612	0	0.440262618277363
TCGA_AO_A1KQ	BRCA	0	1882	139.726150479507	0.0222884272578572	107.875987928029	0.0222884272578572	0.936113944830004
TCGA_AO_A1KR	BRCA	0	2513	116.151212902279	5.97109051086372	97.757853690422	3.09056443527117	0.600109599081781
TCGA_AO_A1KS	BRCA	0	350	188.525662241023	242.623450785039	79.9976648653835	0.0144530559829058	0.332420287606833
TCGA_AO_A1KT	BRCA	0	541	127.350834345058	4.16445673710115	65.1752040393872	0	0.68436876448865
TCGA_AQ_A04H	BRCA	0	754	313.363611675284	0.174143666183092	14.8497053527036	0	0.332456089985903
TCGA_AQ_A04J	BRCA	0	819	42.0533414872895	7.05567288909924	96.2403989194856	0.0382767064508096	0.714498520415113
TCGA_AQ_A04L	BRCA	0	3957	51.01392241759	595.195091748831	105.006760012849	0	1.19548569630157
TCGA_AQ_A0Y5	BRCA	0	172	330.240006725448	4.71922372840035	18.4366688195342	0	0.510662269117948
TCGA_AQ_A1H2	BRCA	0	475	19.2616871637799	141.999283595174	89.2415080899066	0	1.35018537911656
TCGA_AQ_A1H3	BRCA	0	989	106.583309716889	157.288887736449	42.5647136849077	0	0.725684827238042
TCGA_AQ_A54N	BRCA	0	78	27.5416809965583	0.156309199753452	147.993550326569	0	0.343880239457595
TCGA_AQ_A54O	BRCA	0	1001	40.0768926934021	0	93.0628151214825	0	0.515379514122134
TCGA_AQ_A7U7	BRCA	0	584	9.68158381931383	60.5731771963278	31.7815390408521	0	2.24638055938327
TCGA_AR_A0TP	BRCA	0	4275	123.672665955418	2.79255365781199	246.953693288093	0	0.885443842720875
TCGA_AR_A0TQ	BRCA	0	2991	84.3986881325084	0.384254189871583	187.914022211128	0	0.754785015819181
TCGA_AR_A0TR	BRCA	NA	160	136.35174110622	0.0138681591849288	33.131032292795	0	0.540858208212225
TCGA_AR_A0TS	BRCA	0	2558	63.2175805249877	0.460496830594037	86.7460904631518	0	0.949774713100202
TCGA_AR_A0TT	BRCA	0	3316	106.756571936991	78.429047127702	35.5790609343222	0	0.87251103108692
TCGA_AR_A0TU	BRCA	0	709	129.688725527885	0.0488040863752702	76.7850958970918	0	0.715793266837297
TCGA_AR_A0TV	BRCA	0	2288	17.8656690898431	0.017919427371959	16.9338588665013	0	0.447985684298975
TCGA_AR_A0TW	BRCA	0	3009	63.9265272256675	0.0420707648737529	42.7438971117329	0	1.26212294621259
TCGA_AR_A0TX	BRCA	0	1972	133.765591239629	280.188645927741	174.997192200561	0	0.948447533605722
TCGA_AR_A0TY	BRCA	1	1699	223.756145565342	1.50824244314566	126.709123473604	0	1.7931326824065
TCGA_AR_A0TZ	BRCA	NA	3262	259.990747374882	0.21175942436628	85.1272885952445	0	0.722473330190837
TCGA_AR_A0U0	BRCA	0	1988	166.533444012046	0	80.0696733639018	0	0.594323145009765
TCGA_AR_A0U2	BRCA	1	2551	107.516898599761	0.0443125011401679	124.976024048987	0	0.531750013682015
TCGA_AR_A0U3	BRCA	0	4080	172.967632417343	9.93413475698983	272.119500577708	0	0.568438228601598
TCGA_AR_A0U4	BRCA	0	3261	55.8479375375086	0.327553885850491	38.0508430729653	0	2.96618241075722
TCGA_AR_A1AH	BRCA	0	3807	169.720669180894	28.5781111242217	89.3622528460227	0	0.824527153035825
TCGA_AR_A1AI	BRCA	0	3296	86.192170901008	0.0180810092093577	122.209541246049	0	1.69961486567962
TCGA_AR_A1AJ	BRCA	0	3072	75.2593638929207	0.239796992796071	73.1380828028016	0.0184459225227747	1.43878195677643
TCGA_AR_A1AK	BRCA	0	3159	46.165057607468	30.3979686404342	70.1478137746191	0	0.524404289369193
TCGA_AR_A1AL	BRCA	0	2971	71.5817979204523	188.607104609134	52.6218281336444	0	0.733655887046436
TCGA_AR_A1AM	BRCA	0	2991	77.8452786298443	207.086417918575	48.2278245230892	0	2.18078766557202
TCGA_AR_A1AN	BRCA	0	2920	136.91486873033	0.634536600312705	5.49327399699284	0	0.725184686071662
TCGA_AR_A1AO	BRCA	0	2618	48.2736279626589	53.9012649423233	67.5921559815606	0	1.36152507572526
TCGA_AR_A1AP	BRCA	0	2856	69.4622967227743	163.618461516044	78.7224972492101	0	0.777079764456145
TCGA_AR_A1AQ	BRCA	0	3021	54.4447467400701	2.44113674242162	80.4342227654478	0	0.96165992883276
TCGA_AR_A1AR	BRCA	1	524	107.346747220148	5.48169471098717	30.7521830271706	0.0124301467369324	4.97205869477294
TCGA_AR_A1AS	BRCA	0	1150	146.461117998117	127.914409413132	58.6599426208954	0	0.251651405495047
TCGA_AR_A1AT	BRCA	NA	1272	68.875571075953	561.303210168823	32.3399141088435	0	0.681127087380865
TCGA_AR_A1AU	BRCA	0	2868	130.522167857049	7.50949458903572	56.3126952515672	0	0.783303290466311
TCGA_AR_A1AV	BRCA	0	1864	175.080693902418	0	20.5789953768368	0	0.40945679821267
TCGA_AR_A1AW	BRCA	0	2632	65.918189217115	162.916298089895	28.4817560251442	0	1.16018627526405
TCGA_AR_A1AX	BRCA	0	2629	39.2887670905272	237.633143403255	31.7849074877493	0	0.851966592455135
TCGA_AR_A1AY	BRCA	0	1026	115.11726520579	1.37798085170308	68.3962657879112	0	0.502776797243017
TCGA_AR_A24H	BRCA	0	4894	109.372122574978	148.501885648933	69.2171758349703	0	0.529870209420641
TCGA_AR_A24K	BRCA	0	1548	101.808891685027	118.800738830782	38.3489638092901	0	1.23706334868678
TCGA_AR_A24L	BRCA	1	2866	67.6595601975742	2.01528657326592	98.4909871019901	0	0.319496651859232
TCGA_AR_A24M	BRCA	0	3660	85.5931341283725	145.240057006853	87.31487345514	0	0.306976779191107
TCGA_AR_A24N	BRCA	0	3035	90.5114656606402	20.1952560297574	50.3610370644161	0	0.550779709902476
TCGA_AR_A24O	BRCA	0	3607	107.932350330534	6.11077756440569	39.2602626528686	0	0.65260731270352
TCGA_AR_A24P	BRCA	0	84	48.2913192672908	104.098484956132	54.7372943121078	0	0.4814421195299
TCGA_AR_A24Q	BRCA	0	3172	87.0340446627278	0.670294713301857	256.812247823052	0	0.566026646788235
TCGA_AR_A24R	BRCA	0	3430	24.0280057896279	0.385108278253911	159.861197076615	0	0.288831208690433
TCGA_AR_A24S	BRCA	0	2976	131.304205881611	0.456115348264389	22.4066664834881	0	0.627158603863535
TCGA_AR_A24T	BRCA	0	3202	106.240619252775	89.3340450950245	34.6182232753945	0	0.409856343218202
TCGA_AR_A24U	BRCA	0	3128	49.99174635363	62.8721469442494	60.7336385447851	0	0.411251615281589
TCGA_AR_A24V	BRCA	0	3203	94.3447234342085	0.351923121296395	93.2156367533826	0	0.381250048071094
TCGA_AR_A24W	BRCA	0	1550	97.6752787436745	175.897542030888	110.407301025397	0	0.678410109187208
TCGA_AR_A24X	BRCA	0	3004	118.33593425838	184.176006286088	32.9329915573463	0	0.699599348582494
TCGA_AR_A24Z	BRCA	0	3001	115.132326939774	32.1202072558401	26.1103883805394	0	1.38872308672287
TCGA_AR_A250	BRCA	0	2707	169.294076242933	0.283348657137292	78.9598257889253	0	0.984973903382014
TCGA_AR_A251	BRCA	0	3030	69.894527943253	0.506281975092706	170.396102562565	0	1.08620496474435
TCGA_AR_A252	BRCA	0	2838	52.6335439615418	2.1981843262797	35.9218817542974	0	0.409599563903049
TCGA_AR_A254	BRCA	0	2605	64.6448270980552	106.710045545771	115.202084950709	0	0.882118821908289
TCGA_AR_A255	BRCA	0	2161	65.9048437840884	74.2824584387432	52.3848147377063	0	0.409697849890367
TCGA_AR_A256	BRCA	NA	2854	21.189940616228	0.192344392885579	104.699464527384	0	2.19593181877703
TCGA_AR_A2LE	BRCA	0	5062	32.6057307713588	48.6533436697199	24.9925478887338	0	0.64368018541144
TCGA_AR_A2LH	BRCA	NA	616	62.3791791755901	144.945206422581	70.1733290101079	0	3.53334792498137
TCGA_AR_A2LJ	BRCA	0	2632	72.9442581405284	120.65585724021	22.6351794337008	0	2.14829140440646
TCGA_AR_A2LK	BRCA	NA	1649	85.7699233882501	29.9437767158232	32.7532803162869	0	0.334811309899822
TCGA_AR_A2LL	BRCA	0	2012	111.729158011736	21.099842459443	42.6751281444678	0	0.639389165437666
TCGA_AR_A2LM	BRCA	0	1935	74.6840525056546	268.626027380469	40.8454527131115	0	0.642830543171412
TCGA_AR_A2LN	BRCA	0	1161	61.4256801379063	162.722675538698	30.5211510532662	0	3.32260960524042
TCGA_AR_A2LO	BRCA	0	1198	77.7094559916583	8.00013876374891	134.640173194228	0.0216219966587808	1.05947783628026
TCGA_AR_A2LQ	BRCA	0	1233	37.0072001586939	202.921005444944	47.2737137511058	0	1.45424188306891
TCGA_AR_A2LR	BRCA	0	1742	142.953039127509	4.10045275337624	120.19954639799	0	1.3065168086738
TCGA_AR_A5QM	BRCA	0	2231	55.9736679172687	8.82859194037372	49.6534231277395	0	1.14554436810218
TCGA_AR_A5QN	BRCA	0	1013	125.435292716795	0.583628777851945	64.7678295011081	0	1.22711691753486
TCGA_AR_A5QP	BRCA	0	1185	85.463230476951	89.9508610945724	79.5878586643222	0	1.56796732422917
TCGA_AR_A5QQ	BRCA	1	322	67.9170601389375	6.34955104251233	47.1460591577636	0	2.93056201962107
TCGA_B6_A0I1	BRCA	0	2361	9.65606778442178	4.59008627590161	143.382628150238	0	8.76568315565157
TCGA_B6_A0I2	BRCA	0	4361	81.0386630807805	0.0217029092342744	66.0853586183654	0.954928006308072	0.651087277028231
TCGA_B6_A0I5	BRCA	0	8556	117.703394469071	145.973585467545	51.9711923365137	0	1.81698770122516
TCGA_B6_A0I6	BRCA	1	991	43.9892549654213	3.98017764060362	132.23725609068	0	0.91212404263833
TCGA_B6_A0I8	BRCA	1	749	86.6627594839014	0.0500844304472557	62.7891809707096	0	0.434065063876216
TCGA_B6_A0I9	BRCA	1	362	130.104525203509	103.913631187221	69.0501514720293	0	0.535150478698198
TCGA_B6_A0IA	BRCA	0	8391	99.791836944755	10.3624524850172	137.882130325754	0	0.449512779030428
TCGA_B6_A0IB	BRCA	1	3941	87.3800843998474	0.245844288906323	74.2098546370086	0	0.96581684927484
TCGA_B6_A0IC	BRCA	0	1542	135.997187682812	128.587331470066	17.4651723558663	0	1.00167900276292
TCGA_B6_A0IE	BRCA	1	1993	68.1081656668173	18.557055015459	115.969288107219	0	0.951643846946616
TCGA_B6_A0IG	BRCA	1	4456	159.275607700106	1.00153341502213	73.4298864124952	0	0.39743389485005
TCGA_B6_A0IH	BRCA	NA	3418	95.206729751674	321.222796613942	51.4595938889238	0	1.23140086132186
TCGA_B6_A0IJ	BRCA	0	7106	40.0046423094812	2.27718733146278	168.050270501598	0.015386400888262	5.83144593665131
TCGA_B6_A0IK	BRCA	1	571	83.0436844229816	354.415561524151	48.230734571528	0	0.563772467230018
TCGA_B6_A0IM	BRCA	0	3873	163.193004297273	0.769843167437223	27.4531572387881	0	1.01729275697062
TCGA_B6_A0IN	BRCA	1	2573	135.644873140897	0.0447525150580326	23.6740804656993	0	0.783169013515571
TCGA_B6_A0IO	BRCA	0	5042	120.606754479642	0.99354257777025	31.1413501719863	0	0.838301549993649
TCGA_B6_A0IP	BRCA	0	3926	104.974970257921	174.334625972576	60.1517939059076	0	1.02903535453341
TCGA_B6_A0IQ	BRCA	0	4285	96.8237271077107	13.6488774811002	178.52475428331	0.307580337602258	3.8832017622285
TCGA_B6_A0RE	BRCA	0	7777	125.451800122694	0.442298013253089	126.235873873461	0.0402089102957353	11.399226068841
TCGA_B6_A0RG	BRCA	0	2082	340.478005033164	0.935232316446456	81.2850487608606	0.0267209233270416	1.49637170631433
TCGA_B6_A0RH	BRCA	0	6456	101.385052678668	317.537039989098	73.1194129921222	0	0.624375324419229
TCGA_B6_A0RI	BRCA	0	7126	115.532158520219	105.035098478814	38.7955859594761	0	1.45120645733701
TCGA_B6_A0RL	BRCA	0	2469	228.92872475883	0.191992350291258	68.2606648497072	0.0147686423300968	0.708894831844645
TCGA_B6_A0RM	BRCA	0	2373	141.481980957458	122.911790231325	28.3181794064196	0	1.12546610461411
TCGA_B6_A0RN	BRCA	0	8008	96.8174620519189	344.535323975849	33.4799138886285	0	1.10971571988575
TCGA_B6_A0RO	BRCA	0	4929	101.090525616541	8.31519303068164	47.0955329410158	0	0.107524047810538
TCGA_B6_A0RP	BRCA	1	3126	153.883348207306	1.32882442589769	49.9473593486903	0	0.821953253132589
TCGA_B6_A0RQ	BRCA	0	4267	105.420712846851	106.244526700825	179.028480699412	0	1.52405562985158
TCGA_B6_A0RS	BRCA	1	3063	148.930233243165	264.181257684186	33.5953044453878	0	0.436302655134907
TCGA_B6_A0RT	BRCA	0	2721	20.5929563140882	2.82756600427868	94.3855325233124	0.193102068584886	2.99308206306573
TCGA_B6_A0RU	BRCA	0	8605	67.8073263143759	18.3678343744871	156.751956193945	0	1.51874116909669
TCGA_B6_A0RV	BRCA	0	5156	92.1894321960094	156.110341914909	80.7078194251944	0	0.890814783942543
TCGA_B6_A0WS	BRCA	0	2965	49.3063478133059	104.019093413158	21.0766338324759	0	0.532322243598444
TCGA_B6_A0WT	BRCA	0	5739	203.038015155989	0.879428327692428	37.2382932507263	0	0.879428327692428
TCGA_B6_A0WV	BRCA	0	2417	88.1939122842768	11.9093121879005	66.3021356893642	0	0.208935301542114
TCGA_B6_A0WW	BRCA	1	558	178.353660943351	55.4547312344341	55.2893592725024	0	0.330743923863424
TCGA_B6_A0WX	BRCA	1	639	53.7338434463031	4.40493478384905	97.4492431603863	0	2.84651020328152
TCGA_B6_A0WY	BRCA	1	3461	89.4088001216741	90.4795641949876	197.7506559033	0	0.567829432817745
TCGA_B6_A0WZ	BRCA	0	6292	123.191135153763	160.960442322886	54.7250807669341	0	1.23080913440234
TCGA_B6_A0X0	BRCA	NA	3945	171.466610868921	215.592604394708	26.9531643181974	0	0.556072564817179
TCGA_B6_A0X1	BRCA	0	7455	63.8323509689229	0.289310202166523	11.1252923196763	0	1.05203709878736
TCGA_B6_A0X4	BRCA	1	860	161.012919777993	3.82794460096269	7.73563804777878	0.0265829486177965	0.797488458533895
TCGA_B6_A0X5	BRCA	1	2097	104.046840826556	0	57.0209458388056	0	0.117038066171604
TCGA_B6_A0X7	BRCA	0	1781	127.245935645885	301.714378400452	22.5648699931447	0	0.868427173237746
TCGA_B6_A1KC	BRCA	0	1326	341.668390928066	0.0444977283605035	3.14450613747558	0.0148325761201678	1.05311290453192
TCGA_B6_A1KF	BRCA	0	3088	261.686470280025	74.5550363137032	258.637932648617	0	3.17047913666386
TCGA_B6_A1KI	BRCA	0	2236	95.4701076434868	13.2873698491605	35.5419379601608	0	0.284221814955305
TCGA_B6_A1KN	BRCA	0	4233	206.595117409403	2.71662161281355	76.2104674779102	0	0.329687088933683
TCGA_B6_A2IU	BRCA	0	5176	101.277280285042	179.685497279914	54.1778999374285	0	2.07591199508991
TCGA_B6_A3ZX	BRCA	1	1152	13.580712350303	7.08620156867469	60.0988785128553	0.0845272552923422	4.04322037815037
TCGA_B6_A400	BRCA	0	215	113.508771818024	0.341537792763411	161.507967770236	0	10.7715765409999
TCGA_B6_A401	BRCA	0	2596	43.965256890579	102.032318487403	135.174303088851	0	1.22087608838113
TCGA_B6_A402	BRCA	0	2281	134.394374104056	0.0330004601851579	117.646640560088	0	3.46504831944158
TCGA_B6_A408	BRCA	0	2072	95.7575024711107	0.17695060868862	48.7022521452216	0	2.3820274246545
TCGA_B6_A409	BRCA	1	573	28.6930097794036	3.63967075131228	118.525959623452	0	6.49591461444973
TCGA_B6_A40B	BRCA	0	3152	212.620875749692	0.687739361389874	58.5985196784236	0.015630440031588	1.64119620331674
TCGA_B6_A40C	BRCA	0	2164	193.959104160868	109.33735116971	42.0191687917549	0	1.11379305096479
TCGA_BH_A0AU	BRCA	0	1914	70.2767664478763	0.119926222607297	75.0938030559361	0	1.13929911476933
TCGA_BH_A0AV	BRCA	0	1820	146.561285826908	0.0332829081019435	86.8517486920216	0	0.38275344317235
TCGA_BH_A0AW	BRCA	0	622	88.1546606376973	207.770978221883	50.8009908759612	0	1.04308360844093
TCGA_BH_A0AY	BRCA	0	777	71.9820588082188	208.153008241694	37.8555239425062	0	0.209493768359193
TCGA_BH_A0AZ	BRCA	0	1919	68.3632682012318	22.7418130104904	34.296491742083	0	0.390515980988219
TCGA_BH_A0B0	BRCA	0	2477	50.7888975141375	310.587793930017	48.1658182263564	0	1.19749271833483
TCGA_BH_A0B1	BRCA	0	1148	10.2871256045408	21.5267628391317	69.3428466676454	0	0.628657675833049
TCGA_BH_A0B3	BRCA	0	1203	90.5730852465623	8.41591113986298	97.1231130852086	0	2.7988249518251
TCGA_BH_A0B4	BRCA	0	1191	28.7266410522423	3.52727561592798	148.27268490018	0	0.413104351414989
TCGA_BH_A0B5	BRCA	0	2136	84.3509093108366	189.855882735803	86.5473940167636	0	1.42992628506661
TCGA_BH_A0B6	BRCA	0	2483	115.71012031879	43.6374750944068	46.2707710052762	0	0.531084889587101
TCGA_BH_A0B7	BRCA	0	2559	33.6581123721018	326.991574569478	80.0908126624131	0.0344328515315619	0.998552694415296
TCGA_BH_A0B8	BRCA	0	1569	143.917830204649	0.288027678861873	21.2900459292068	0	0.168016146002759
TCGA_BH_A0B9	BRCA	0	1572	32.3293491102896	0.193395906940915	85.1479201392639	0.0214884341045461	0.655397240188656
TCGA_BH_A0BA	BRCA	0	1132	204.933439363746	279.190665630529	73.7335057139289	0	0.761775349605808
TCGA_BH_A0BC	BRCA	0	974	56.1515663081307	0.904928274291099	39.2493466764563	0	0.582835159712911
TCGA_BH_A0BD	BRCA	0	554	73.274892643328	97.2202204206888	26.7918657626512	0	0.312806372009938
TCGA_BH_A0BF	BRCA	0	1324	53.4257401387589	137.807334183421	25.7993906518583	0	0.717124028708173
TCGA_BH_A0BG	BRCA	0	1871	98.0483672949357	0.362247662419713	84.2074878599825	0	1.38861603927557
TCGA_BH_A0BJ	BRCA	0	660	72.7023654969924	68.6220381742627	43.596030594854	0	0.362695762020416
TCGA_BH_A0BL	BRCA	0	2278	74.2870771432437	3.22877188878936	61.6758740011488	0	0.671078078846415
TCGA_BH_A0BM	BRCA	0	1876	153.723425397554	75.4906223358398	84.7387612544754	0	0.725871368613844
TCGA_BH_A0BO	BRCA	0	2197	92.0186312344842	11.9397414119392	48.1963781553856	0	1.0368296477125
TCGA_BH_A0BP	BRCA	0	2296	145.3416179709	5.30357833983984	61.8750806314648	0	0.872143993662551
TCGA_BH_A0BQ	BRCA	0	2255	144.771695843328	172.480087212186	44.0498335939479	0	0.418415305905574
TCGA_BH_A0BR	BRCA	0	2330	103.982874471933	0.740920318916464	23.6882810533578	0	0.592736255133171
TCGA_BH_A0BS	BRCA	0	2612	231.886762073684	5.31373868983459	27.9470692747316	0	0.199764612399797
TCGA_BH_A0BT	BRCA	0	2365	252.075434345759	240.366604998929	20.2480711316194	0	1.10003333035501
TCGA_BH_A0BV	BRCA	0	1519	82.9448772266551	0.613044177580599	57.605717886657	0	0.449565730225773
TCGA_BH_A0BW	BRCA	0	2371	64.5092236599333	4.12872512975017	56.6393680044503	0	0.758337268729624
TCGA_BH_A0BZ	BRCA	0	2255	115.656597074695	0.976613015165614	136.21350054146	0	0.528331631155168
TCGA_BH_A0C0	BRCA	0	1270	66.5868056943636	123.444440047326	53.2203524065205	0	1.45044985594291
TCGA_BH_A0C1	BRCA	1	1411	123.976190971338	243.410696613615	35.4555360261214	0	0.219486651590275
TCGA_BH_A0C3	BRCA	0	2709	83.2379995839864	0.214984267533189	37.231366331884	0	0.625408778278367
TCGA_BH_A0C7	BRCA	0	2767	103.871558637209	4.32428293191165	31.6902728646546	0	1.07790043757329
TCGA_BH_A0DD	BRCA	0	2486	86.192136396363	14.932294830052	64.9450159489293	0.0174442696612757	0.418662471870616
TCGA_BH_A0DE	BRCA	0	2372	199.155782171698	4.01566553144212	43.3585736456592	0	1.39752236556796
TCGA_BH_A0DG	BRCA	0	2041	66.915370195634	99.8337258848506	45.5925967913257	0	0.385235291857421
TCGA_BH_A0DH	BRCA	0	1156	160.683791619831	178.894076322612	49.1330240465623	0	0.674454988991912
TCGA_BH_A0DI	BRCA	0	912	111.83045226538	71.1434939459833	31.5519537351859	0	0.958490845024245
TCGA_BH_A0DK	BRCA	0	423	91.9211991569089	3.49123785259414	55.2411052625654	0	0.530314610520628
TCGA_BH_A0DL	BRCA	0	2381	33.423490977876	3.09313885804028	172.204275665399	0	7.08050269399742
TCGA_BH_A0DO	BRCA	0	1644	86.8618210928595	55.1279522263886	71.0359289111327	0	1.26410134646573
TCGA_BH_A0DP	BRCA	0	476	37.2315385143208	127.018394305508	56.2066105688286	0	0.660340276206003
TCGA_BH_A0DQ	BRCA	0	98	95.6609260779797	10.4367857866874	112.76726005616	0	0.78804459899481
TCGA_BH_A0DS	BRCA	0	78	119.68213733697	184.063961168965	69.9929803367781	0	1.66757261587945
TCGA_BH_A0DT	BRCA	0	2403	133.783962508568	129.302476509682	45.1540959808044	0	0.642762932111095
TCGA_BH_A0DV	BRCA	0	2064	61.7042998720413	97.1177374949381	33.5673852707041	0	0.615350784064236
TCGA_BH_A0DX	BRCA	0	2156	135.769179177275	120.448034877606	32.4829295049052	0	0.70119653545397
TCGA_BH_A0DZ	BRCA	0	495	71.7199499808895	36.4579849241554	85.5772836172201	0	0.123726193181523
TCGA_BH_A0E0	BRCA	0	134	235.886758262016	51.8294178098797	291.030312912315	0	0.214805165582687
TCGA_BH_A0E1	BRCA	0	477	153.057946537742	2.07468139163533	46.5799435025222	0	0.200775618545354
TCGA_BH_A0E2	BRCA	0	435	179.318400916249	2.92211261478178	35.1417464784214	0	3.05580404160186
TCGA_BH_A0E6	BRCA	0	293	114.171469119225	4.89151697079524	105.016107709285	0	0.75753581406121
TCGA_BH_A0E7	BRCA	0	1363	163.42655435757	156.568435095699	55.7146325875962	0	0.212419623155323
TCGA_BH_A0E9	BRCA	0	2489	56.7282005749072	147.107986935185	66.6512897970246	0	1.17338719268833
TCGA_BH_A0EA	BRCA	0	991	135.518804671319	158.248873635264	24.9866642581996	0	1.68218921935334
TCGA_BH_A0EB	BRCA	0	745	84.9511785679015	1.14731480156297	42.9827356817431	0	0.515460273165971
TCGA_BH_A0EE	BRCA	0	943	83.9789484815924	146.11040853814	130.607389819666	0.0511650782787931	0.596925913252586
TCGA_BH_A0EI	BRCA	0	1926	166.296931952267	80.5024020127591	29.1153226979765	0	1.82724938187419
TCGA_BH_A0GY	BRCA	0	923	42.0793678287165	2.43377965279604	253.93192564313	0.0227456042317387	4.45813842942078
TCGA_BH_A0GZ	BRCA	0	328	130.976911366771	0.34695870560734	32.7442278416927	0	0.650547573013763
TCGA_BH_A0H0	BRCA	0	461	229.962787909168	0.222239949658534	31.3219429049996	0	0.319469927634142
TCGA_BH_A0H3	BRCA	0	1928	96.3411432647198	121.327374934373	23.7143081118087	0	0.720756682778452
TCGA_BH_A0H5	BRCA	0	1620	64.6410630113377	129.650451168039	36.6115194491565	0	1.17864046516399
TCGA_BH_A0H6	BRCA	0	747	135.817885446783	112.596965773657	87.4752619585109	0	2.48865552614939
TCGA_BH_A0H7	BRCA	0	702	57.6677967258965	1.21461476620478	170.23970150676	0	1.10899609088263
TCGA_BH_A0H9	BRCA	0	1247	80.6020789741004	18.8214429093777	97.1941026778115	0	0.450171185759603
TCGA_BH_A0HA	BRCA	0	1611	131.389251738939	1.17630665026068	69.1500266546102	0	1.11329022256815
TCGA_BH_A0HB	BRCA	0	806	262.727819505157	1.05799740014251	101.02644941826	0	0.270650497710876
TCGA_BH_A0HF	BRCA	0	727	83.7025068868701	3.81765092386456	42.7699394946324	0	0.775779332122211
TCGA_BH_A0HI	BRCA	0	620	109.120635743741	28.1139645848221	39.9049574079052	0	0.313903303110365
TCGA_BH_A0HK	BRCA	0	178	6.65019210913279	106.734309368419	57.1508846773366	0	0.254796632533823
TCGA_BH_A0HL	BRCA	0	72	90.6840464866401	0	40.0216807611792	0	1.12759497382687
TCGA_BH_A0HN	BRCA	0	516	61.4283935059534	211.05855060494	26.7248676050378	0	0.800290953689879
TCGA_BH_A0HO	BRCA	0	76	170.733150035965	0.311676580580643	15.337768570679	0	0.426504794478775
TCGA_BH_A0HP	BRCA	0	414	92.3533077110677	216.489164208153	43.2127145856757	0	0.471190345464631
TCGA_BH_A0HQ	BRCA	0	1121	102.613740288109	353.273920408873	37.087475630113	0	0.910388063392604
TCGA_BH_A0HU	BRCA	0	392	134.971912490229	7.54316575250112	72.4738964758866	0	5.84551591957163
TCGA_BH_A0HW	BRCA	0	1561	385.164170047099	0.0145399837692374	18.1458997440083	0	0.770619139769582
TCGA_BH_A0HX	BRCA	0	829	151.175689358071	0.481333323941936	97.6736391199099	0	0.647948705306453
TCGA_BH_A0HY	BRCA	0	1545	218.784301432795	273.965991520574	36.6490463262582	0	0.535167253006475
TCGA_BH_A0RX	BRCA	0	170	83.3120006453226	4.41823868020329	135.696330529222	0	3.36068154930356
TCGA_BH_A0W3	BRCA	0	728	127.34783494732	127.868878720584	59.1858358812259	0	0.592095196891016
TCGA_BH_A0W4	BRCA	0	759	198.20639888182	111.595199370437	38.1154712135433	0	1.29381427841524
TCGA_BH_A0W5	BRCA	0	1288	53.4702232546753	72.9190214701204	55.0769846014973	0	1.43909929324054
TCGA_BH_A0W7	BRCA	0	1363	97.1677292888718	2.20835748383799	122.554863290066	0	1.54405482609811
TCGA_BH_A0WA	BRCA	0	701	76.0777871733389	0.516000252129471	132.692689836669	0	1.6125007879046
TCGA_BH_A18F	BRCA	0	1001	101.285415161827	149.794355782431	45.357229789322	0	0.430668560796325
TCGA_BH_A18G	BRCA	0	149	83.0102321108608	102.83793024211	98.1649539231251	0	0.162256122186984
TCGA_BH_A18H	BRCA	0	652	73.7338476374846	72.6605384132423	63.1754801524961	0	1.14819126314296
TCGA_BH_A18I	BRCA	0	1093	79.8390611486697	200.606173151614	37.2897181987951	0	0.612771815659761
TCGA_BH_A18J	BRCA	1	612	89.856313764394	1.11942807339466	36.9233577224462	0	0.444217489442327
TCGA_BH_A18K	BRCA	1	2763	136.237498392367	35.3154305254543	55.4609468830218	0	0.356557811638363
TCGA_BH_A18L	BRCA	NA	811	190.544573152489	0.156112986652016	140.779222185307	0	0.0693835496231183
TCGA_BH_A18M	BRCA	NA	2207	71.7493751494498	69.910520731761	40.5569557679139	0	0.987532928018056
TCGA_BH_A18N	BRCA	NA	1148	45.886111661705	60.3503976972332	45.8519575034157	0	0.307387424603904
TCGA_BH_A18P	BRCA	1	921	88.465511083284	325.552347849359	27.3935250765347	0	0.329821706607107
TCGA_BH_A18Q	BRCA	NA	1692	63.9216926293861	29.0422525939077	235.445200527851	0	0.987831720881213
TCGA_BH_A18R	BRCA	0	1142	182.821563181732	4.72190960517465	40.7955973996621	0	0.680635618763914
TCGA_BH_A18S	BRCA	0	2009	232.146396432607	83.0774095598807	20.5778271588381	0	0.231611907415494
TCGA_BH_A18T	BRCA	1	224	137.568561913912	0.150897874128606	55.3124540833634	0	0.301795748257212
TCGA_BH_A18U	BRCA	0	1563	57.5559064167721	153.843430861318	75.1596245084014	0	0.36101374992599
TCGA_BH_A18V	BRCA	NA	1556	17.1510842907231	0.394655822605325	89.8993075909712	0	10.6885951955609
TCGA_BH_A1EN	BRCA	0	2127	91.1156087468167	80.6273346063137	34.3363693221129	0	0.183290227698111
TCGA_BH_A1EO	BRCA	0	2798	153.821567315725	0.203390814357778	52.4457742736842	0	0.290558306225397
TCGA_BH_A1ES	BRCA	1	3462	150.750765003036	31.4127863115463	302.075454238317	0	0.9565403870751
TCGA_BH_A1ET	BRCA	0	2520	152.908995955428	83.6657617375871	21.0027382804386	0	0.485425383985485
TCGA_BH_A1EU	BRCA	0	1286	24.6403521742113	141.729311092768	28.9562826666936	0	1.10907377197253
TCGA_BH_A1EV	BRCA	1	365	87.6784560945973	185.988525907962	78.3226360220823	0	0.647141704620604
TCGA_BH_A1EW	BRCA	1	1694	40.9026588176422	130.829575975025	36.9247325211043	0	0.349910183491761
TCGA_BH_A1EX	BRCA	1	1508	84.0477429205899	316.546608161896	45.071934944591	0	0.254971089941117
TCGA_BH_A1EY	BRCA	1	538	27.4266512491138	212.804935134236	37.2004284002301	0	2.21816219032428
TCGA_BH_A1F0	BRCA	1	785	54.1373282855998	0.829328860686907	86.4496603513504	0.0104978336795811	2.90789992924397
TCGA_BH_A1F2	BRCA	0	959	102.560505238869	0.630464864227502	124.993324826499	0	0.219929603800291
TCGA_BH_A1F5	BRCA	0	2712	133.224369624648	158.081548120286	71.2551393725005	0	0.663279222882318
TCGA_BH_A1F6	BRCA	NA	2965	84.2497667981967	1.46919261712121	167.487958351818	0	0.842979370479384
TCGA_BH_A1F8	BRCA	1	763	195.269489391302	0.255313130260894	98.4457393447151	0	0.195239452552448
TCGA_BH_A1FB	BRCA	1	3669	95.8894510446674	84.0389269790457	54.2379775129718	0	0.586289085351811
TCGA_BH_A1FC	BRCA	0	3472	175.747125429166	0.0159523577588424	32.5109051125207	0	0.478570732765271
TCGA_BH_A1FD	BRCA	1	1009	73.7427601277347	118.777062139443	38.3555476907475	0	0.611127846362442
TCGA_BH_A1FE	BRCA	1	2273	190.790043871573	25.4614349740409	36.8385991650275	0	0.329242693629839
TCGA_BH_A1FG	BRCA	NA	3736	108.859972941943	0.720529330007344	45.8536859735229	0	1.20088221667891
TCGA_BH_A1FH	BRCA	1	1034	66.0299566019451	25.0711240145859	123.236370355588	0	0.89301717648977
TCGA_BH_A1FJ	BRCA	NA	1927	204.425670946879	0.137023708658006	75.4726587288296	0	0.137023708658006
TCGA_BH_A1FL	BRCA	1	1673	95.8682922732167	268.599635635216	38.9950756408625	0	1.32142781241461
TCGA_BH_A1FM	BRCA	NA	1388	81.2220963563506	61.2746943852363	90.4079286823665	0	0.250685482581329
TCGA_BH_A1FN	BRCA	1	2192	49.7122939546746	61.608685155058	53.3897631153145	0	0.952597433177811
TCGA_BH_A1FR	BRCA	1	1642	167.123253574833	184.313341596683	8.92292034921682	0	1.31150535316573
TCGA_BH_A1FU	BRCA	1	1688	98.3559545370966	155.767906287769	45.9747353253777	0	1.90962500458246
TCGA_BH_A201	BRCA	0	856	105.350178188508	120.368938984533	43.3191397459109	0	0.547131540838786
TCGA_BH_A202	BRCA	0	795	33.0840459648521	346.386461719068	39.4774234397523	0	0.511470197992018
TCGA_BH_A203	BRCA	1	1174	240.701158354745	57.1163298235302	31.8887697525913	0	0.708639327835362
TCGA_BH_A204	BRCA	NA	2534	168.437221595405	0.0122473076125503	2.10653690935866	0	0.232698844638456
TCGA_BH_A208	BRCA	0	1759	151.54876839876	4.44917721524664	19.2230001213766	0	0.659925807046153
TCGA_BH_A209	BRCA	0	3959	44.5388456994756	101.316333821879	46.5831623625483	0	1.73085477473482
TCGA_BH_A28O	BRCA	0	1120	69.4440946366413	86.1136514005974	112.716539046197	0	1.88852248797718
TCGA_BH_A28Q	BRCA	0	1119	123.99825209986	249.688274620006	63.5935283884734	0	0.450327378061917
TCGA_BH_A2L8	BRCA	0	612	58.167245227712	156.886633065214	29.8062498930661	0.0340059896098872	1.07118867271145
TCGA_BH_A42T	BRCA	0	320	102.0309182275	166.733825788272	36.837256212604	0	1.48759943906019
TCGA_BH_A42U	BRCA	0	3364	56.2353054866851	113.218306162659	103.282587397305	0	2.47314562610837
TCGA_BH_A42V	BRCA	0	635	104.493026875085	78.8440199000736	41.0752972511996	0.0395208119799868	1.94969339101268
TCGA_BH_A5IZ	BRCA	0	567	77.4889201127828	0.113653446923999	46.7570280645333	0	0.568267234619997
TCGA_BH_A5J0	BRCA	0	715	74.0902940452058	48.555843826113	37.000271011673	0	1.41359434429072
TCGA_BH_A6R8	BRCA	0	293	146.54700843516	1.33176125440895	68.4880421100707	0	0.639245402116294
TCGA_BH_A6R9	BRCA	0	160	43.5977477545796	3.04693452881443	17.7908257722722	0	1.41099652676641
TCGA_BH_A8FY	BRCA	0	295	101.229126382981	2.31993808615505	24.2969859775809	0	2.07048237796634
TCGA_BH_A8FZ	BRCA	0	574	42.7115113511439	65.9079723276229	60.6896621541777	0	2.10876917967991
TCGA_BH_A8G0	BRCA	0	662	98.9896796081886	75.6646375831898	45.2032666905258	0	2.15067445326896
TCGA_BH_AB28	BRCA	0	287	106.758512927374	118.367923510645	63.759326595067	0	0.480644387205492
TCGA_C8_A12K	BRCA	0	0	43.3365678579765	0.232908820447742	54.7491000599159	0	0.76083548012929
TCGA_C8_A12L	BRCA	0	363	46.3167237056746	277.121406389062	65.5903926905715	0	2.59645281661824
TCGA_C8_A12M	BRCA	0	358	192.48372186021	0.0240905784555958	25.4396508491091	0	1.58997817806932
TCGA_C8_A12N	BRCA	0	358	111.465267833022	80.5105370256879	38.4904605990849	0	0.582386611540487
TCGA_C8_A12O	BRCA	0	385	33.324387071721	2.39106239400708	67.2507199209543	0	0.869477234184392
TCGA_C8_A12P	BRCA	0	358	128.727237535361	0.254527409857363	52.2629614907119	0	0.657529142131521
TCGA_C8_A12Q	BRCA	1	385	171.623218056668	2.47398165001843	70.560326940346	0	0.385170795811252
TCGA_C8_A12T	BRCA	0	0	155.925835495735	33.6805465266842	178.120089194341	0	0.235858168954371
TCGA_C8_A12U	BRCA	0	385	180.341672787353	0.173114156743319	42.1965757061841	0	0.367867583079554
TCGA_C8_A12V	BRCA	0	385	30.7888029931123	3.43162872712771	29.0250608540299	0	3.06737763318678
TCGA_C8_A12W	BRCA	0	385	65.6471275111355	0.459223743415671	125.543024330922	0	2.9521526362436
TCGA_C8_A12X	BRCA	0	385	134.189482890875	0.567997811178306	13.8449466474712	0	0.993996169562036
TCGA_C8_A12Y	BRCA	0	1476	122.663769263875	1.13590235957845	132.339467676188	0	0.602165106282552
TCGA_C8_A12Z	BRCA	0	382	91.2229594862102	185.154996010275	76.5835239547281	0	0.312585812060115
TCGA_C8_A130	BRCA	0	370	109.38763786005	53.4992709943641	19.3599148193341	0.0329530465009942	0.642584406769387
TCGA_C8_A131	BRCA	0	411	179.299092841552	72.8669237698217	44.4455049018919	0	1.89634154248072
TCGA_C8_A132	BRCA	0	383	100.840272308838	42.2589680034189	63.0758606784337	0.0168968284699796	0.77725410961906
TCGA_C8_A133	BRCA	0	0	65.3376245063432	0.0266793076791928	5.44257876655533	0	0.160075846075157
TCGA_C8_A134	BRCA	0	383	110.112953222754	1.24967824145038	290.02315292234	0.0108667673169598	0.912808454624623
TCGA_C8_A135	BRCA	0	393	174.989759534754	211.858602081982	50.461346142661	0	0.373299775641966
TCGA_C8_A137	BRCA	0	379	204.830649143514	147.516533232935	42.9168979157839	0.027475606860297	0.329707282323564
TCGA_C8_A138	BRCA	0	380	64.5251632457434	1.72835258693955	126.354919480902	0	2.61310450644433
TCGA_C8_A1HE	BRCA	0	375	133.276070043771	1.86947133666651	56.5349346067091	0	1.00765830912521
TCGA_C8_A1HF	BRCA	0	332	99.5634506518657	220.687087003433	46.3469647075665	0	1.0110983638481
TCGA_C8_A1HG	BRCA	0	345	151.324801416611	1.09457360880008	179.441660992663	0	0.376259678025027
TCGA_C8_A1HI	BRCA	0	343	130.592323654279	67.2263478632587	85.3599377289053	0	0.482546509029813
TCGA_C8_A1HJ	BRCA	0	5	141.782014311797	0.782510336199648	434.16035747711	0.0147643459660311	2.80522573354591
TCGA_C8_A1HK	BRCA	0	366	267.001865839701	315.290551658493	63.9746526330315	0	0.130934614476118
TCGA_C8_A1HL	BRCA	0	317	155.637012456322	0.57421000738539	43.0396500990231	0	0.234904093930387
TCGA_C8_A1HM	BRCA	0	375	72.4178036521843	13.7680907171036	89.551427655691	0	0.988478307894618
TCGA_C8_A1HN	BRCA	0	394	71.1754981032111	0.355399068692815	95.123927655127	0	0.519429408089499
TCGA_C8_A1HO	BRCA	0	375	284.641308343803	38.4624664588646	18.3419276465684	0	0.666979187147942
TCGA_C8_A26V	BRCA	0	616	145.546185040304	0.707778882563734	41.4050646299784	0	0.2196555152784
TCGA_C8_A26W	BRCA	0	381	93.1035567894062	35.3509171466173	129.543179717713	0	1.7163126440749
TCGA_C8_A26X	BRCA	0	376	52.5243529252355	280.137514402902	34.2530217855938	0	0.663995743169934
TCGA_C8_A26Y	BRCA	0	394	169.029768767308	0.013434252802997	106.533624727766	0	1.15534574105774
TCGA_C8_A26Z	BRCA	0	470	296.737776851561	0.502669743059791	61.6509655458626	0	1.28624316606476
TCGA_C8_A273	BRCA	0	513	58.7201072124484	68.081980707417	31.3398333607253	0	1.93970324125205
TCGA_C8_A274	BRCA	0	508	47.2686651310557	317.801597541894	58.1864718560164	0	0.111548472285677
TCGA_C8_A275	BRCA	0	1	70.3647145498758	354.49369681543	28.1674937603692	0	0.493895781003735
TCGA_C8_A278	BRCA	0	297	151.653081246995	199.46943368883	49.1594175019603	0	0.582534242946205
TCGA_C8_A27A	BRCA	0	747	121.235003577661	96.0101326349767	57.9289393471953	0	0.383250801615366
TCGA_C8_A27B	BRCA	0	439	80.6324939772386	1.88672091818662	92.2507227892299	0	1.27672844087816
TCGA_C8_A3M7	BRCA	1	1034	130.619057910176	410.691913284348	36.5844645690908	0	1.22411896657034
TCGA_C8_A3M8	BRCA	0	394	221.383670946713	0.388392405169671	26.5919333406168	0	0.660267088788441
TCGA_C8_A8HP	BRCA	0	396	48.8868721882605	363.647394149708	33.6676239434041	0	0.714642961062822
TCGA_C8_A8HQ	BRCA	0	380	285.4112106025	0.598406092517222	27.0992473325656	0	0.44168068733414
TCGA_C8_A8HR	BRCA	0	408	59.2028380924201	14.8844344669818	63.2402409415889	0	1.58147116211682
TCGA_D8_A13Y	BRCA	0	1728	31.1478103014845	0.244616311268203	80.4787664072388	0	0.913234228734625
TCGA_D8_A13Z	BRCA	0	635	101.313420266911	0.3690317913897	59.3289572311133	0	1.67483659169172
TCGA_D8_A140	BRCA	0	403	108.479063085212	0.109593261241164	31.8185768470179	0	0.273983153102909
TCGA_D8_A141	BRCA	0	626	72.0372621093248	214.164408847801	25.7870469552019	0	1.24066791075576
TCGA_D8_A142	BRCA	0	425	106.704862576177	0.664579363329455	139.176210268454	0.0132915872665891	1.62157364652387
TCGA_D8_A143	BRCA	0	431	93.0373915130909	73.84929943997	115.665421336108	0.397680664727894	0.397680664727894
TCGA_D8_A145	BRCA	0	410	78.5612292652659	46.2065402499698	34.6633308877418	0	1.48292324653441
TCGA_D8_A146	BRCA	0	643	139.548670023836	11.6600402108801	38.9808232049958	0	0.47592000860735
TCGA_D8_A147	BRCA	0	584	104.455331999693	0.0147974687632375	97.0418001493113	0	1.98286081427382
TCGA_D8_A1J8	BRCA	0	431	190.280838240829	0.301009235635209	115.085864424528	0	0.37267810126264
TCGA_D8_A1J9	BRCA	0	532	218.129858556189	232.129049131352	43.0579252045812	0	0.454437205325395
TCGA_D8_A1JA	BRCA	0	502	164.150402337258	520.071609445681	50.5394597726812	0	0.352600882134985
TCGA_D8_A1JB	BRCA	0	1688	134.760931055482	24.5645013943798	86.2049726227341	0.0191014785337324	0.821363576950491
TCGA_D8_A1JC	BRCA	0	480	29.6985660053932	1.20282292380925	155.325360243656	0	0.905217251938917
TCGA_D8_A1JD	BRCA	0	552	67.9137505326149	73.8030454080238	28.2479964264691	0	0.360832071141028
TCGA_D8_A1JE	BRCA	0	575	119.353944751932	0.0748300594056001	26.5497050771069	0	0.25442220197904
TCGA_D8_A1JF	BRCA	0	366	344.913137725799	145.458475821126	45.0905651149055	0	0.234358446543168
TCGA_D8_A1JG	BRCA	0	1612	40.3445520569706	396.207888871478	60.4578256531334	0	1.00959717529631
TCGA_D8_A1JH	BRCA	0	426	95.2550908982474	68.0277100341388	36.9472880986236	0	0.7799207002545
TCGA_D8_A1JI	BRCA	0	577	16.51759294603	0.10284927114589	26.7819502063898	0	0.308547813437671
TCGA_D8_A1JJ	BRCA	0	611	66.3081776180986	4.80894101480952	71.1897612464249	0	0.842654316794417
TCGA_D8_A1JK	BRCA	0	612	99.0709286378934	44.1452252277906	133.292402426337	0	0.523555231812072
TCGA_D8_A1JL	BRCA	0	611	65.3508234194988	0.791985741036893	54.6710156994559	0.0239995679102089	2.1599611119188
TCGA_D8_A1JM	BRCA	0	590	41.7807678790078	9.96666026813615	139.615749219702	0.0990065589549949	0.495032794774974
TCGA_D8_A1JN	BRCA	0	620	149.207751359626	1008.74428722546	48.5955287273361	0.0249720085957534	1.82295662749
TCGA_D8_A1JP	BRCA	0	639	63.6155071610017	135.10162309316	22.4364820703104	0	1.00743792270804
TCGA_D8_A1JS	BRCA	0	371	173.223040041545	0.250081386008005	29.7596849349526	0	0.833604620026684
TCGA_D8_A1JT	BRCA	0	405	337.451080325341	0.421224136615415	120.116274797252	0	0.202187585575399
TCGA_D8_A1JU	BRCA	0	447	93.4254032598756	142.034465755222	36.0753024005387	0	0.78521192083308
TCGA_D8_A1X5	BRCA	0	565	2.83107066805863	0.449376296517243	96.3462779732968	0	0.561720370646553
TCGA_D8_A1X6	BRCA	0	541	131.86630119293	0	190.571752902388	0	0.513209388426539
TCGA_D8_A1X7	BRCA	0	509	198.895131573695	20.0660700090173	9.5494227586907	0	0.230291545627589
TCGA_D8_A1X8	BRCA	0	783	89.5840558593352	67.9384135731672	39.225778757766	0	0.889329396937205
TCGA_D8_A1X9	BRCA	0	727	366.021039248316	0.227569987443255	142.686382126921	0	1.13784993721628
TCGA_D8_A1XA	BRCA	0	839	44.813043681138	0.509461799610664	66.9158479104007	0	0.783787384016407
TCGA_D8_A1XB	BRCA	0	552	110.072698016974	108.362830863313	67.1764057994856	0	0.854933576830869
TCGA_D8_A1XC	BRCA	1	377	183.845448586072	0	12.3571049228607	0	0.755562628419492
TCGA_D8_A1XD	BRCA	0	522	222.108825967078	1.48581580132209	197.696046898133	0	3.19863123895727
TCGA_D8_A1XF	BRCA	0	463	321.929953991364	0.640366997089513	25.5952748230627	0	0.426911331393009
TCGA_D8_A1XG	BRCA	0	448	132.572285246874	4.23984630822971	27.481912888798	0	0.4047126021492
TCGA_D8_A1XJ	BRCA	0	664	67.4808412655911	63.9520904214605	38.381684058327	0	0.399809208940906
TCGA_D8_A1XK	BRCA	0	441	84.2169486144501	0.4609575731497	184.536681784263	0.0307305048766466	7.97456601548981
TCGA_D8_A1XL	BRCA	0	606	137.197283469651	92.5879188090346	25.3013172112862	0	0.615525002579307
TCGA_D8_A1XM	BRCA	0	538	115.913541587525	203.625073601261	24.0613385172972	0	0.441839899320778
TCGA_D8_A1XO	BRCA	0	1682	73.3619434526809	194.55170179328	52.0974104594773	0	0.611929006998666
TCGA_D8_A1XQ	BRCA	0	499	156.17557611878	0	131.501164760231	0.0302197322211262	1.1483498244028
TCGA_D8_A1XR	BRCA	0	482	139.535791626832	0.163449746904741	59.6340115053221	0	0.603506757802121
TCGA_D8_A1XS	BRCA	0	496	129.802252022494	3.8756948893998	84.4338236112842	0	0.388910559835966
TCGA_D8_A1XT	BRCA	0	506	112.675873215118	124.521991914996	53.3272120874905	0	0.905185149824562
TCGA_D8_A1XU	BRCA	0	395	32.1900720695608	1.68874470098584	67.7836142288008	0	0.493633066442014
TCGA_D8_A1XV	BRCA	0	461	138.790760204046	30.7913275949373	17.0041659852639	0	0.540673004300918
TCGA_D8_A1XW	BRCA	0	1309	57.9901176513717	1.24066448536788	78.3662073169431	0	1.28445264367498
TCGA_D8_A1XY	BRCA	0	503	88.3147319503337	39.5448385798394	54.4324902403061	0	0.497810713829607
TCGA_D8_A1XZ	BRCA	0	466	91.0798833788636	0.0558087520703821	24.5000421588977	0	0.558087520703821
TCGA_D8_A1Y0	BRCA	0	472	53.6611310560893	2.03580373491143	107.045658343848	0	1.37195469091857
TCGA_D8_A1Y1	BRCA	1	302	65.0814675426421	1.1311490323985	310.338816674473	0	0.538642396380237
TCGA_D8_A1Y2	BRCA	0	433	135.685610006454	0.88525605579537	26.7669240143218	0	1.19107178416104
TCGA_D8_A1Y3	BRCA	0	430	160.430207469607	121.352014142899	24.4425864390231	0	2.56403854681943
TCGA_D8_A27E	BRCA	0	530	253.292668429246	68.7788973701791	9.64582097264707	0	0.584141332194466
TCGA_D8_A27F	BRCA	0	488	71.9418708132106	2.01693696487093	137.859645128694	0.0133571984428538	7.58688871554096
TCGA_D8_A27G	BRCA	0	409	172.453233930913	199.300237732217	14.0163859030591	0	0.790512003209405
TCGA_D8_A27H	BRCA	0	397	66.8318317444676	3.31843968246202	89.891128886785	0	0.80259936506058
TCGA_D8_A27I	BRCA	0	439	44.2374641734683	87.6568995381813	54.5011693833195	0	0.945845810123275
TCGA_D8_A27K	BRCA	0	1461	179.939543588761	199.796705551459	33.9119938874824	0	0.646199168955599
TCGA_D8_A27L	BRCA	0	499	65.5358406280655	90.5650024446971	87.0412046515905	0	0.997087478435299
TCGA_D8_A27M	BRCA	0	410	22.0832255183621	0.189671875617834	28.0578896003239	0	0.636755582431301
TCGA_D8_A27N	BRCA	0	519	103.458337395179	26.0178617822553	30.7812527913328	0	1.16333641805854
TCGA_D8_A27P	BRCA	0	49	195.749988370581	56.8581216220845	24.0337485721658	0	1.15999993108492
TCGA_D8_A27R	BRCA	0	307	68.5786713906035	0.337360642417372	102.355218909431	0.0134944256966949	0.904126521678558
TCGA_D8_A27T	BRCA	0	398	76.2763203818454	59.2658341603259	39.562149938311	0	1.03703601168499
TCGA_D8_A27V	BRCA	0	381	154.857839240784	170.420502943209	34.0028276801041	0	0.834694736333305
TCGA_D8_A27W	BRCA	0	373	195.389627417996	0.373033517503333	111.270569220994	0	0.865970665632737
TCGA_D8_A3Z5	BRCA	0	1015	79.5693932451909	184.329462137791	53.1140962582988	0	2.92171137053039
TCGA_D8_A3Z6	BRCA	0	563	103.925639763444	62.4083912350837	24.4457550478669	0	0.93542430030103
TCGA_D8_A4Z1	BRCA	0	659	87.4779563308197	164.384874626927	52.7295936820614	0	1.42342690368407
TCGA_D8_A73U	BRCA	0	492	68.5755705746892	0.254782057007991	27.6928497347916	0.0195986197698455	1.48949510250825
TCGA_D8_A73W	BRCA	1	385	49.976231188967	83.8114372771701	25.0274359966778	0	1.00267025595488
TCGA_D8_A73X	BRCA	0	767	98.952854251582	177.723824793126	74.9656840710257	0	1.49438375562875
TCGA_E2_A105	BRCA	0	1308	201.758104443668	2.67413146325713	121.621836987372	0	1.63662690647431
TCGA_E2_A106	BRCA	0	2541	218.301615364207	0.783451090384106	114.162885811612	0	2.63159212411071
TCGA_E2_A107	BRCA	0	1047	93.5419035999143	242.046075030427	33.0943794987969	0	0.60337818975707
TCGA_E2_A108	BRCA	0	837	29.6571027797846	87.2876287697764	64.7912354847004	0	0.953408912893213
TCGA_E2_A109	BRCA	0	1417	172.726246378848	0.074489497317081	89.9088232617168	0	1.71325843829286
TCGA_E2_A10A	BRCA	0	1229	144.33921152437	54.1702836391656	21.1010329849497	0	0.751929905922484
TCGA_E2_A10B	BRCA	0	1141	88.8754473328712	0.591845376245535	85.0284523872753	0	0.42274669731824
TCGA_E2_A10C	BRCA	0	1220	194.209938421752	74.5912198670405	52.9167528845784	0	1.11204912881945
TCGA_E2_A10E	BRCA	0	865	164.667123865167	78.1417197695831	38.4204016181191	0	0.50591198518968
TCGA_E2_A10F	BRCA	0	878	74.6380560510147	67.2463240235057	43.6128950920144	0	0.804542261497576
TCGA_E2_A14N	BRCA	0	1434	169.97704274108	1.7947614608252	107.007180267981	0	0.744169386195816
TCGA_E2_A14O	BRCA	0	1359	176.093966957098	12.2182998432368	49.6938314519707	0	0.433111375040111
TCGA_E2_A14P	BRCA	0	1246	86.2462055945777	2.59003738721007	257.678129034639	0	3.48737317490489
TCGA_E2_A14Q	BRCA	0	1163	118.474998191131	20.4101638553833	134.178818381037	0	0.656326837702521
TCGA_E2_A14R	BRCA	0	1174	133.390146440474	0.21931954363774	293.274093752386	0	1.90808002964834
TCGA_E2_A14S	BRCA	0	1009	85.4170962274495	0.156051828351095	83.1330649215835	0	1.22004156710856
TCGA_E2_A14T	BRCA	0	2311	146.585706147002	0.459008473843991	24.5839538491149	0.0135002492307056	2.18704037537431
TCGA_E2_A14U	BRCA	0	1318	186.276210038923	147.49534610465	70.6296136405242	0	1.99054685664071
TCGA_E2_A14V	BRCA	0	1042	108.588077822178	3.8956883324132	214.584676014534	0	0.28794218109141
TCGA_E2_A14W	BRCA	0	974	59.3903207461882	3.47923632392663	88.9030036897057	0	0.827231014080458
TCGA_E2_A14X	BRCA	0	972	116.521557040215	1.02651887271387	143.654317243993	0	1.24815362932255
TCGA_E2_A14Y	BRCA	0	2109	151.468538093926	0.325993723152649	109.00044670504	0	1.33361068562447
TCGA_E2_A14Z	BRCA	1	563	78.3843515737361	275.290459423982	37.1922703963729	0.0198995561243301	0.656685352102892
TCGA_E2_A150	BRCA	0	1935	31.8308952165576	0.188845126531983	152.901604115396	1.07012238368124	1.84648568164606
TCGA_E2_A152	BRCA	0	2128	94.484435634054	284.569664358633	36.6368219805515	0	0.365353349390542
TCGA_E2_A153	BRCA	0	707	68.7722546861408	94.0266839089474	111.477169337582	0	0.677425676577431
TCGA_E2_A154	BRCA	0	591	115.080458860661	36.3472398995264	35.3369565416116	0	1.03324434332198
TCGA_E2_A155	BRCA	0	640	133.477245913759	0.0801280141155953	30.5127477752187	0	0.705126524217239
TCGA_E2_A156	BRCA	0	726	191.639625294937	129.159655187245	22.4353194549436	0	0.515754470228589
TCGA_E2_A158	BRCA	0	450	201.798776179941	0.0937000972821268	449.35443319932	0	11.1971616252142
TCGA_E2_A159	BRCA	0	762	125.287045665111	144.335286379241	78.2508972465533	0	1.89329963882887
TCGA_E2_A15A	BRCA	0	710	122.095823351767	0.126573355813676	91.6707529480546	0	0.537936762208122
TCGA_E2_A15C	BRCA	0	694	88.2395443426578	165.20128175388	111.715795506054	0	0.973750990940245
TCGA_E2_A15D	BRCA	0	526	188.666872453677	240.432644909049	18.1849285006493	0	0.816983619703841
TCGA_E2_A15E	BRCA	0	630	135.580053608476	87.4831570365625	67.9119313808025	0	0.443289369326387
TCGA_E2_A15F	BRCA	0	658	65.6001197651268	1.7273520464785	81.9118192040317	0	1.51143304066869
TCGA_E2_A15G	BRCA	0	554	113.329791717528	51.6800466395993	79.5310034512211	0	0.793044193958045
TCGA_E2_A15H	BRCA	0	393	101.05696115818	3.10594858132338	45.5286609115939	0	0.45452906068147
TCGA_E2_A15I	BRCA	0	1692	235.932947916014	14.8020424944233	26.3244167498861	0	1.87202302135353
TCGA_E2_A15J	BRCA	0	1640	204.457320531277	47.5334750150211	35.926253116115	0	0.271619857228692
TCGA_E2_A15K	BRCA	0	275	147.582597723202	32.3230708855603	41.4682279760407	0	0.59185776577222
TCGA_E2_A15L	BRCA	0	626	120.200797058012	133.552835926785	27.1258918451877	0	0.859851834805591
TCGA_E2_A15M	BRCA	0	336	36.2966731894502	0.215828201488458	78.8148288826764	0	0.666252274160022
TCGA_E2_A15O	BRCA	0	1545	96.1109541309363	5.88048529111179	162.49804048815	0	1.7962897191499
TCGA_E2_A15P	BRCA	0	595	80.4893939001492	6.0494107844252	29.0817985661097	0	1.01649935312063
TCGA_E2_A15R	BRCA	0	1732	304.794077633484	0.961854831214749	47.4472863450539	0	0.632799231062335
TCGA_E2_A15S	BRCA	0	428	394.565551387795	0.365798140482692	144.424944394149	0	0.666275184450618
TCGA_E2_A15T	BRCA	0	1563	232.305713929997	0.0842786656254524	15.456707275708	0	4.56790367689952
TCGA_E2_A1AZ	BRCA	0	2329	54.9119274117336	0.842022983312455	62.5502787603538	0	0.72173398569639
TCGA_E2_A1B0	BRCA	0	1631	74.6119716774038	110.649919113706	34.5182749540482	0	1.65782452609494
TCGA_E2_A1B1	BRCA	0	2653	75.0384860061592	47.0641798664796	56.1471953167706	0	0.906574736008137
TCGA_E2_A1B4	BRCA	0	1004	187.560829425281	195.209540991848	63.4173475847526	0	0.630954321147792
TCGA_E2_A1B5	BRCA	0	984	40.8332561741582	1.78202384992807	30.5626671036051	0	0.900592698350745
TCGA_E2_A1B6	BRCA	0	867	77.0940616679668	1.75282068233002	55.339052970705	0	3.89626997386502
TCGA_E2_A1BC	BRCA	0	501	207.940132242484	187.588246197827	44.8092387569444	0	0.38598404567454
TCGA_E2_A1BD	BRCA	0	1133	99.1016231197367	204.770749782504	66.6651743232427	0	1.59174227092533
TCGA_E2_A1IE	BRCA	0	2362	246.295246448697	70.9580643071396	41.7828089552379	0	0.35057049154488
TCGA_E2_A1IF	BRCA	0	1138	171.2427143148	7.36951234403375	55.5057418278369	0	0.881341170914978
TCGA_E2_A1IG	BRCA	0	2140	286.054593613261	1.84551350718233	34.5542954536266	0	0.765691774256497
TCGA_E2_A1IH	BRCA	0	1026	242.033268164196	7.38173695029102	51.3651953333122	0	0.599309336558281
TCGA_E2_A1II	BRCA	0	1025	68.4141274033182	0.16065939899018	2.16890188636743	0.0267765664983633	0.508754763468903
TCGA_E2_A1IJ	BRCA	0	865	57.2035649688073	168.087487946655	40.6972016533658	0	1.359347567154
TCGA_E2_A1IK	BRCA	0	1800	95.0770838261269	7.61427315659908	11.5516919752207	0	0.579032179209055
TCGA_E2_A1IL	BRCA	0	118	132.850738798397	4.88375398529998	28.4604973626102	0	2.75763694859611
TCGA_E2_A1IN	BRCA	0	675	117.420842342217	5.39745476347131	69.6428871908095	0	1.31006183579401
TCGA_E2_A1IO	BRCA	0	1855	42.4337248518957	113.309868993065	70.9089875814573	0	0.443386443885907
TCGA_E2_A1IU	BRCA	0	337	129.590043244652	32.6924959959428	31.7363371211392	0	0.284813281856378
TCGA_E2_A1L6	BRCA	0	1648	74.2046941726903	53.4598684915398	61.3024245417309	0	0.59917660824889
TCGA_E2_A1L7	BRCA	0	1836	45.4465638534463	127.469927407299	97.1283084481384	0	1.03187850295265
TCGA_E2_A1L8	BRCA	0	2240	31.841647895472	86.3283585220669	88.7056146576077	0	0.475451227108158
TCGA_E2_A1L9	BRCA	0	598	137.780001853629	133.869632937195	44.9119244278354	0	0.67507997580127
TCGA_E2_A1LA	BRCA	0	748	123.597317324349	1.45856249279632	73.4988664848232	0	2.38866031428962
TCGA_E2_A1LB	BRCA	0	2306	175.04939070823	340.192166887948	32.9895143905111	0	0.61001320988371
TCGA_E2_A1LE	BRCA	1	879	143.010023770138	239.342759259237	24.5065496020965	0	0.642348003867503
TCGA_E2_A1LG	BRCA	0	1523	48.717137419858	0.477462960665058	32.4833967572461	0	6.6367351532443
TCGA_E2_A1LH	BRCA	0	3247	72.2845667923349	0.990199545100478	132.290659225424	0	2.57451881726124
TCGA_E2_A1LI	BRCA	0	3121	259.221187400829	1.80943059393192	140.63596743135	0.0135032133875516	2.29554627588378
TCGA_E2_A1LK	BRCA	1	266	89.1986967478046	1.07540290787708	146.882113834211	0	14.8764068922996
TCGA_E2_A1LL	BRCA	0	1309	180.327237521777	12.2743749909781	78.6469212384892	0	0.242456789945246
TCGA_E2_A1LS	BRCA	0	1604	70.4902201576826	82.2312474526966	463.230887404971	0	0.176225550394206
TCGA_E2_A2P5	BRCA	1	821	179.290786819742	164.986500132167	24.5355544137016	0	0.935430192103001
TCGA_E2_A2P6	BRCA	0	1051	135.21185977465	91.9697784711251	51.9990670448734	0	0.942840226637815
TCGA_E2_A3DX	BRCA	0	1325	102.430772822275	93.4506229692157	15.1971766744088	0	1.00613719089466
TCGA_E2_A56Z	BRCA	0	252	153.807536954521	0.0801916251066326	34.4423029832987	0	0.260622781596556
TCGA_E2_A570	BRCA	0	931	136.194748755902	220.756354005191	70.0706155310703	0	1.39771248345931
TCGA_E2_A572	BRCA	0	1208	194.047897889641	0.633015088014842	8.25796955728453	0	0.287734130915837
TCGA_E2_A573	BRCA	0	1062	77.9017642592501	0.580657535954978	134.768741006325	0.0374617765132244	4.9074927232324
TCGA_E2_A574	BRCA	0	1179	39.6138313042665	0.477275075955019	33.057578945095	0.0753592225192135	3.7177216442812
TCGA_E2_A576	BRCA	0	1043	103.455388945933	0.397985906048334	25.4920446137275	0	1.42437061112035
TCGA_E2_A9RU	BRCA	0	538	122.63972974183	51.9829532764415	32.8949232884786	0	1.03551699753868
TCGA_E9_A1N3	BRCA	0	1059	161.972782311785	31.7342852478377	2.72361875989244	0	0.550226012099483
TCGA_E9_A1N4	BRCA	0	1000	67.562783060872	1.59597125340642	21.984813312428	0	0.569106028346477
TCGA_E9_A1N5	BRCA	0	1120	110.132736948391	31.1497615566606	57.8432852021146	0	5.13674714887849
TCGA_E9_A1N6	BRCA	1	678	164.77756765384	31.2656085709168	105.252203871966	0	0.615371554007447
TCGA_E9_A1N8	BRCA	0	1039	189.661597925427	0.0640027889512127	115.269022901134	0	0.87470478233324
TCGA_E9_A1N9	BRCA	0	1101	226.096615429776	3.90672970741662	46.236790053711	0	3.34862546349996
TCGA_E9_A1NA	BRCA	0	1112	138.803293357127	0.0478962364931426	34.5331865115558	0	0.574754837917712
TCGA_E9_A1NC	BRCA	0	1203	60.4300952453919	1.07710529958367	61.8662356448368	0	7.94365158442954
TCGA_E9_A1ND	BRCA	0	1266	44.428424432906	0.0483706308469309	94.7096951982907	0	0.773930093550894
TCGA_E9_A1NE	BRCA	0	1088	56.9052011723045	5.44706225568948	113.011171991065	0	0.639384282834882
TCGA_E9_A1NF	BRCA	1	1072	31.4431564917382	101.431240336908	29.2255031371571	0	0.924022231075429
TCGA_E9_A1NG	BRCA	0	786	113.117904314163	32.2637088538742	38.9066957904379	0	1.09157062337902
TCGA_E9_A1NH	BRCA	0	576	150.272504997319	109.997040095204	26.3433176776677	0	1.09510327528411
TCGA_E9_A1NI	BRCA	0	300	103.071624035994	2.03478646745559	49.1740062968434	0	0.775156749506891
TCGA_E9_A1QZ	BRCA	0	755	43.9767828276962	5.59704508716134	55.4328036834378	0	0.634147965540447
TCGA_E9_A1R0	BRCA	0	860	167.183340518859	80.3026348840999	158.65414708792	0	0.710766119244897
TCGA_E9_A1R2	BRCA	0	1063	57.7068357989094	68.3229957249164	75.6969764556437	0	0.454695862752626
TCGA_E9_A1R3	BRCA	0	78	69.7597450981333	72.049994049891	76.6304919534065	0	0.309493101588879
TCGA_E9_A1R4	BRCA	0	186	43.4209324558366	199.814397270195	35.8586604909198	0	0.816583357714016
TCGA_E9_A1R5	BRCA	0	92	112.439631831815	0.0796766098581453	44.4754836228167	0	0.286835795489323
TCGA_E9_A1R6	BRCA	0	339	177.243489002067	0.0189605786266653	85.6638942352737	0	1.09971356034659
TCGA_E9_A1R7	BRCA	0	1467	66.7787814285253	48.3946549576802	25.5508198408356	0	0.428443625379865
TCGA_E9_A1RA	BRCA	0	1369	77.2401027652829	188.013207134311	52.9468446374923	0	0.705957928499897
TCGA_E9_A1RB	BRCA	0	976	57.7370549807361	297.267274843648	29.5484859471501	0	0.316873843937267
TCGA_E9_A1RC	BRCA	0	1224	59.9321249340501	0.626211508223019	117.555862347592	0.0122786570239808	0.97001390489448
TCGA_E9_A1RD	BRCA	0	34	117.566527127592	97.4213240558377	41.4610716973148	0	0.475582881233905
TCGA_E9_A1RE	BRCA	0	1419	198.497041570391	0	196.631909558003	0	0.572757074670409
TCGA_E9_A1RF	BRCA	0	200	109.14127778856	2.08111683811878	51.6210860823598	0.0156474950234495	0.844964731266271
TCGA_E9_A1RG	BRCA	0	647	63.2562943053657	0.0910490022387415	46.8902361529519	0	1.16087477854395
TCGA_E9_A1RH	BRCA	0	1417	94.2851009659931	1.38121371127622	260.963065574251	0	1.20856199736669
TCGA_E9_A1RI	BRCA	0	1449	187.595637325653	27.7175855465355	23.8638035988889	0	0.606364292461885
TCGA_E9_A226	BRCA	1	1048	138.235602206385	0.996180446031824	219.004044932309	0	0.295741069915698
TCGA_E9_A227	BRCA	0	975	109.991306195308	74.93148481013	16.3306515995996	0	0.518198373514039
TCGA_E9_A228	BRCA	0	1285	390.767953682169	0	13.1205166973233	0.0136246279307615	0.313366442407514
TCGA_E9_A229	BRCA	0	1148	88.8036030156511	1.67953017751652	108.982847074405	0	0.684253035284507
TCGA_E9_A22A	BRCA	0	1189	138.287767783717	0.230143986326136	66.0225560773103	0	0.33083198034382
TCGA_E9_A22B	BRCA	0	1167	169.62981109703	0.573649850159044	25.7367230071355	0	0.248064800068776
TCGA_E9_A22D	BRCA	0	1248	103.091664782763	0.0816136678581051	206.904250298273	0	0.748125288699297
TCGA_E9_A22E	BRCA	0	1269	23.674400364238	3.75524971294809	88.8742432064381	0	0.689369512521872
TCGA_E9_A22G	BRCA	0	1239	379.495365289549	16.6746557341703	55.4842208891177	0	2.2428804095127
TCGA_E9_A22H	BRCA	0	1232	118.912947249798	56.5588644789324	63.994006244966	0	0.505540319083546
TCGA_E9_A243	BRCA	0	612	16.2784673455301	11.1469769770054	32.934250159334	2.3609167871994	1.17506817262436
TCGA_E9_A244	BRCA	0	21	56.8818417309395	0.91281410207154	107.019001485462	0	0.20284757823812
TCGA_E9_A245	BRCA	0	26	114.59644237986	1.47383153809224	5.41210269725674	0.314095245822936	0.459062282356598
TCGA_E9_A247	BRCA	0	1186	153.554011675812	2.73767964329338	74.161302020304	0	0.853830779839026
TCGA_E9_A248	BRCA	0	59	12.5549397110961	314.409086190423	124.91928721329	0	1.22871430045859
TCGA_E9_A249	BRCA	0	217	130.848701184204	259.841207006953	120.731129284446	0	0.535943731124112
TCGA_E9_A24A	BRCA	0	747	135.924144202786	0.240098758462942	43.1189123286684	0	0.706172819008654
TCGA_E9_A295	BRCA	0	375	133.263432210515	5.82983439552086	46.5211381803862	0	1.17536983780662
TCGA_E9_A2JS	BRCA	1	904	243.623789300124	0.687119437223228	34.9152551240175	0	0.511344697468449
TCGA_E9_A2JT	BRCA	0	288	34.0736241037529	99.9227411891529	11.8277148417703	0	2.23684762551615
TCGA_E9_A3HO	BRCA	0	1158	123.373136985897	46.7293417199515	146.450001149949	0	1.41286923453381
TCGA_E9_A3Q9	BRCA	0	1001	127.409513197835	0.0704893572325505	7.82431865281311	0	0.652026554401092
TCGA_E9_A3QA	BRCA	0	918	45.7189261921881	1.72990531538009	65.968085732039	0	2.88832405335783
TCGA_E9_A3X8	BRCA	0	926	54.8879593160438	58.9689287537827	58.1484163800574	0	1.18758369881291
TCGA_E9_A54X	BRCA	0	727	197.504943192185	52.9313247755056	14.8260377356267	0	1.23769764400436
TCGA_E9_A54Y	BRCA	0	725	6.20374433411491	66.2265696698555	36.4549924788196	0	2.4303328319213
TCGA_E9_A5FK	BRCA	0	812	45.3021262863076	312.325127943674	22.1555711368973	0.0235948574407852	1.41569144644711
TCGA_E9_A5FL	BRCA	0	24	24.913779175649	1.11316885678432	39.252454211847	0	3.25999450915407
TCGA_E9_A5UO	BRCA	0	785	274.419245189947	0	4.67561452791789	0	0.72100597860416
TCGA_E9_A5UP	BRCA	0	803	142.419948928412	94.8131556283806	88.0948137701519	0	0.57840029243029
TCGA_E9_A6HE	BRCA	0	847	72.9561340371988	84.1878825711548	31.1233962058995	0	1.10509153733019
TCGA_EW_A1IW	BRCA	0	371	96.5133766997261	73.9240571137069	49.2360676337164	0	0.470610824708733
TCGA_EW_A1IX	BRCA	0	1208	146.326299612231	0.800807648087433	133.291877255064	0	0.579307660318568
TCGA_EW_A1IY	BRCA	0	258	103.935104798148	53.7448627171542	40.9907837444527	0	0.475618254134108
TCGA_EW_A1IZ	BRCA	0	554	145.428560779742	1.35781961709068	52.5091138489845	0	1.8847346923796
TCGA_EW_A1J1	BRCA	0	575	104.349415516408	0.0568739149837351	26.3041856799775	0	2.71572944047335
TCGA_EW_A1J2	BRCA	0	403	71.2016830593887	160.181536357668	62.7019821441742	0	0.678641041659798
TCGA_EW_A1J3	BRCA	0	504	192.096281138701	227.406819980171	69.9127284934631	0	0.547968240916074
TCGA_EW_A1J5	BRCA	0	477	80.7126363185971	74.9337141046795	42.0761083190781	0	0.77978063145283
TCGA_EW_A1J6	BRCA	0	875	106.880402730706	0.496083815491434	40.9183616088107	0	0.701359877074097
TCGA_EW_A1OV	BRCA	0	789	127.089007466095	25.3034636417924	44.1940651818338	0	3.00758261361186
TCGA_EW_A1OW	BRCA	0	694	109.579660851306	3.14625769466424	185.314578215724	0	2.49453288648379
TCGA_EW_A1OX	BRCA	0	911	251.346673354159	0.023176272324035	22.3187502480457	0	0.440349174156664
TCGA_EW_A1OY	BRCA	0	908	64.8091273195724	9.03712930751009	80.3529897284897	0	0.697149975150779
TCGA_EW_A1OZ	BRCA	0	1229	332.670099256507	33.7605011562728	48.1911111491914	0	0.32068022206486
TCGA_EW_A1P0	BRCA	0	1251	127.950618912567	197.965126138149	11.587222337397	0	0.334890818999914
TCGA_EW_A1P1	BRCA	0	1210	42.1106137126617	54.5851619528851	69.2469623893712	0	0.769143629455008
TCGA_EW_A1P3	BRCA	0	1611	152.849827606397	176.261725138353	40.7599540283725	0	1.64134043067272
TCGA_EW_A1P4	BRCA	0	907	42.7243113001703	0.574582476659351	13.8310210453001	0	0.410416054756679
TCGA_EW_A1P5	BRCA	0	703	108.05629103384	58.9675132221916	48.661918874156	0	0.752084794629813
TCGA_EW_A1P6	BRCA	0	562	85.1377448932456	86.0680668012267	30.6740423374354	0	2.07328882350083
TCGA_EW_A1P7	BRCA	0	915	33.8777363480277	5.86788630622562	64.2808330706166	0	3.35054535310164
TCGA_EW_A1P8	BRCA	1	239	138.023438982373	0.742261032440833	43.2923747171116	0	1.22473070352737
TCGA_EW_A1PA	BRCA	0	575	145.952751127847	1.33539243944293	226.885056295775	0	1.99368448705564
TCGA_EW_A1PB	BRCA	0	608	35.6172772278589	0	87.2768355262437	0	1.31410174726648
TCGA_EW_A1PC	BRCA	0	187	39.7278046290813	21.1476449867573	70.6120486273369	0	1.02947479994185
TCGA_EW_A1PD	BRCA	0	424	104.434843154095	6.66913852626797	34.9888137175218	0	0.596034119497379
TCGA_EW_A1PE	BRCA	0	320	82.792985064589	2.45408224060404	44.0156153914187	0	0.846730129799056
TCGA_EW_A1PF	BRCA	0	439	147.569385952386	2.22276289064057	38.0864903814725	0	0.945856549208754
TCGA_EW_A1PG	BRCA	0	1051	82.5703659069614	107.092848586778	100.785571824947	0	0.418740365930707
TCGA_EW_A1PH	BRCA	0	607	160.335526457186	3.95969676824293	173.067722163203	0	3.63777020171911
TCGA_EW_A2FR	BRCA	0	1673	107.446460320194	1.13027177194156	185.562368158505	0	1.24329894913571
TCGA_EW_A2FS	BRCA	0	1604	235.743530782013	2.66488989158911	51.8519533161328	0	1.4174946231857
TCGA_EW_A2FV	BRCA	0	788	158.515908279425	8.17279866117984	177.758370880661	0	2.08518322006129
TCGA_EW_A2FW	BRCA	0	672	155.276654746272	157.365058072872	14.174070725905	0	0.367404288938875
TCGA_EW_A3E8	BRCA	0	1035	132.135752439264	102.674964914314	20.6019493181468	0	2.09882358678621
TCGA_EW_A3U0	BRCA	0	532	95.9327384357714	0.065797488639075	133.947237496997	0	1.66138658813664
TCGA_EW_A423	BRCA	0	533	186.860604147605	0.867533894235272	52.4703089245512	0	1.85900120193273
TCGA_EW_A424	BRCA	0	715	68.1446629075812	254.384821244063	35.209445852932	0	2.83593591111164
TCGA_EW_A6S9	BRCA	0	463	105.893529868692	53.1200767671914	34.2984117201539	0	0.537266681821512
TCGA_EW_A6SA	BRCA	0	510	287.133729064881	0.0163963984162221	38.6955002622841	0	1.72162183370332
TCGA_EW_A6SB	BRCA	0	760	58.5636671855585	1.02462402949036	100.124979381761	0	1.63299454700026
TCGA_EW_A6SC	BRCA	0	952	103.657984847152	14.6694992614057	23.0826028113245	0	1.88469063358457
TCGA_EW_A6SD	BRCA	0	1010	309.099205943565	133.373854196347	74.2034347728646	0.0196253464091152	0.431757621000535
TCGA_GI_A2C8	BRCA	0	225	42.5573719622029	224.088017152742	29.6616677626704	0	0.743089797812201
TCGA_GI_A2C9	BRCA	0	3342	28.2718486048781	0.217595316365197	58.1912046050926	0	0.917008833253329
TCGA_GM_A2D9	BRCA	1	1812	116.140984959844	212.800833731973	24.1947954796902	0	1.58116419287741
TCGA_GM_A2DA	BRCA	1	6593	83.6691653606332	0.683505915968652	40.7289113456615	0	2.8546423549279
TCGA_GM_A2DB	BRCA	0	2406	48.5524951171748	120.073691688224	57.8155928228525	0	1.03973545675975
TCGA_GM_A2DC	BRCA	0	2535	69.0282221887653	0.669397034413938	41.9310302356891	0	0.803276441296726
TCGA_GM_A2DD	BRCA	0	2282	111.997008090933	115.554807784048	73.0296280201971	0	1.07365552869128
TCGA_GM_A2DF	BRCA	0	2155	133.033833480301	1.5721021522744	52.6866667248716	0.0212446236793837	5.52360215663977
TCGA_GM_A2DH	BRCA	0	2193	62.9038854853472	441.375984928308	19.2394062497792	0.0116531836764259	0.780763306320537
TCGA_GM_A2DI	BRCA	0	2590	81.2844340907623	37.5982016969981	119.657476058258	0	1.14381182787727
TCGA_GM_A2DK	BRCA	0	2645	133.803485165818	0.922338868568483	67.0304410296862	0	0.857989645179984
TCGA_GM_A2DL	BRCA	0	3519	81.773701366444	112.103797617943	45.4951443772482	0	1.08153831594492
TCGA_GM_A2DM	BRCA	0	3226	126.428654820064	5.39132610072537	2.20180111747181	0	0.699637738262071
TCGA_GM_A2DN	BRCA	0	3091	115.246486683753	3.92305171580222	33.9207122775643	0	1.64220769498698
TCGA_GM_A2DO	BRCA	0	2596	103.412889819436	0.421624087477314	27.4822246110213	0	3.71795786229995
TCGA_GM_A3NW	BRCA	0	3361	438.826513057153	184.902267687798	15.9416688966571	0	0.474559052050432
TCGA_GM_A3NY	BRCA	0	1162	75.821086928282	213.744578328711	69.2883809967893	0	2.93276798201054
TCGA_GM_A3XG	BRCA	0	1330	137.146527159341	116.573768223463	128.412073024321	0.0311944790536429	1.9652521803795
TCGA_GM_A3XL	BRCA	0	2108	57.3812186134298	0.516802419259711	77.1327610745118	0.0484502268055979	0.565252646065309
TCGA_GM_A3XN	BRCA	0	2019	48.5960977008386	124.965280065857	56.1174080922642	0	1.63211075401641
TCGA_GM_A4E0	BRCA	0	2191	6.04576522744433	63.628715408446	18.4929289310062	0	1.33362468252449
TCGA_GM_A5PV	BRCA	0	412	230.233185509835	88.8601956105767	41.472048541476	0	0.949741569652122
TCGA_GM_A5PX	BRCA	0	551	96.5365535016838	241.69852971611	36.9288924605035	0	1.87501629997721
TCGA_HN_A2NL	BRCA	0	79	230.038273744744	56.8879709664283	73.8363374203268	0	1.98281724530289
TCGA_HN_A2OB	BRCA	1	1900	100.388888570882	231.520499144841	57.7651146030496	0	1.14010094611282
TCGA_JL_A3YW	BRCA	0	360	104.503511827985	4.58676892381197	67.6629741952404	0.048795414083106	1.18735507602225
TCGA_JL_A3YX	BRCA	0	352	108.396797886355	169.780254627237	31.9335902120195	0	1.7888724146548
TCGA_LD_A66U	BRCA	0	646	68.6389663288762	63.6236601240496	83.5723620477347	0	2.02541212117995
TCGA_LD_A74U	BRCA	0	402	77.610121697907	167.113184039632	39.5824853416648	0	2.03453643837224
TCGA_LD_A7W5	BRCA	0	216	210.215292543204	3.47222334171728	66.7806619042495	0	2.3987497131711
TCGA_LD_A7W6	BRCA	0	404	111.207292230724	134.431305066056	36.5762801617464	0	1.10883880911399
TCGA_LD_A9QF	BRCA	0	323	91.8253000325416	55.8297824197853	14.9445675802961	0	1.12485992539863
TCGA_LL_A440	BRCA	0	759	55.8662866999334	43.8978276916003	33.9510678400802	0	2.47995096569065
TCGA_LL_A441	BRCA	0	996	50.6703753889092	7.4899783249099	128.649236187563	0	2.44371234091677
TCGA_LL_A442	BRCA	0	889	92.2924412742943	26.3673222893488	9.15702355475059	0	1.53979711560538
TCGA_LL_A50Y	BRCA	0	762	141.462573430198	137.320651235169	32.0998970114694	0	0.929277415551223
TCGA_LL_A5YL	BRCA	0	519	69.3388263268488	185.028400647562	32.5500148608551	0	0.828043987980566
TCGA_LL_A5YM	BRCA	0	466	109.683459447178	0.167626275263134	16.1479978503486	0	0.167626275263134
TCGA_LL_A5YN	BRCA	0	447	33.0826187743055	122.498228258705	24.2914333657488	0	1.87391057392919
TCGA_LL_A5YO	BRCA	0	440	46.1464117676845	284.015264430252	37.9415263508105	0	3.83541981025468
TCGA_LL_A5YP	BRCA	0	450	41.1103794472745	0.79679624910904	155.849039318976	0	2.43345881484653
TCGA_LL_A6FP	BRCA	0	677	175.70842480319	94.8011991718333	58.9386384825735	0	1.00680967684615
TCGA_LL_A6FQ	BRCA	0	80	127.272625936445	0.962413071663285	37.5861321230661	0	1.43061402544542
TCGA_LL_A6FR	BRCA	0	489	47.3211969308632	1.78570554456088	138.868367848684	0	5.80354301982285
TCGA_LL_A73Y	BRCA	0	477	84.7547191326078	4.08089034891412	92.5969995184214	0	1.24895576514809
TCGA_LL_A73Z	BRCA	1	227	46.3044111417168	31.664795465912	139.871536958246	0.0203894368743799	2.97685778365947
TCGA_LL_A740	BRCA	0	441	95.6069194016282	196.548397701697	39.5214013331959	0	0.622711155460019
TCGA_LL_A7SZ	BRCA	0	594	80.6768493968206	3.34223207099216	62.4434843362594	0	2.05166721189618
TCGA_LL_A7T0	BRCA	0	376	218.278578296598	1.20457774361929	74.2519903472496	0	0.886387396248159
TCGA_LL_A8F5	BRCA	0	596	53.6093962367656	0.606136389611671	40.902981550832	0.0224494959115434	1.45921723425032
TCGA_LL_A9Q3	BRCA	0	532	96.9129824795563	112.935236061967	25.9820328363422	0	0.57737850747427
TCGA_LQ_A4E4	BRCA	0	849	154.73663216549	0.558858105191745	60.4237383333315	0	2.66016458071271
TCGA_MS_A51U	BRCA	0	681	62.7398217625193	60.6562898978203	125.245777703491	0	0.956723815423032
TCGA_OK_A5Q2	BRCA	0	64	69.8433385759318	278.588789328271	33.5486805809177	0	0.699286173776119
TCGA_OL_A5D6	BRCA	0	1104	43.9610161704667	487.020500031366	34.1839719896973	0	1.28457514783831
TCGA_OL_A5D7	BRCA	0	1780	100.939852973133	0.66291497136471	48.5253759038968	0	0.773400799925495
TCGA_OL_A5D8	BRCA	0	973	321.615858339045	0.345225442787453	32.6238043434144	0	0.863063606968634
TCGA_OL_A5DA	BRCA	0	1783	344.674264675431	191.468864988968	25.9888487104139	0	1.76163478867966
TCGA_OL_A5RU	BRCA	0	1219	114.314788674308	1.0663324561086	24.3084306198089	0.0394937946706887	1.75747386284565
TCGA_OL_A5RV	BRCA	0	1062	145.240551213099	149.068091146983	77.357499919338	0	1.20146993440285
TCGA_OL_A5RW	BRCA	0	1106	98.6610598179321	2.02635677398765	42.8687033074721	0.0450301505330589	0.900603010661179
TCGA_OL_A5RX	BRCA	0	878	96.3990058499541	117.747069272323	74.9430330926788	0	1.52871557784442
TCGA_OL_A5RY	BRCA	0	752	37.5746280447011	94.1740835633628	29.5704247254443	0	1.73384819675296
TCGA_OL_A5RZ	BRCA	0	679	308.826652387246	2.98320579794484	339.877933605854	0	1.16734139919581
TCGA_OL_A5S0	BRCA	0	620	105.324972442271	0.377932172925843	66.3507171092932	0	1.25190032281685
TCGA_OL_A66H	BRCA	0	NA	159.206345412767	0.579685002803312	10.144487549058	0	0.72460625350414
TCGA_OL_A66I	BRCA	0	714	45.9302112413578	0.4324170522109	177.986618838287	0.0188007414004739	0.789631138819905
TCGA_OL_A66J	BRCA	0	1996	236.543301383653	1.99861627011877	24.3871561040755	0	1.75635975252862
TCGA_OL_A66K	BRCA	0	1275	116.346716199445	111.952093368867	38.4437173666472	0	0.97863449588487
TCGA_OL_A66L	BRCA	0	1301	22.7385822235988	127.445380558997	35.5290347243731	0	1.55234551718799
TCGA_OL_A66N	BRCA	0	792	46.9731247093791	203.018778234825	35.7547915316838	0	1.10822355481565
TCGA_OL_A66O	BRCA	0	528	128.602359497528	0.440419039375097	12.8272045217997	0	10.0929363190126
TCGA_OL_A66P	BRCA	0	428	34.3233617232391	192.972824332992	25.8344290282998	0	1.30341879961668
TCGA_OL_A6VO	BRCA	0	858	253.72193326316	0.0336367404564709	94.502422312455	0	0.470914366390592
TCGA_OL_A6VQ	BRCA	0	600	68.8756886488012	149.316499728774	75.6181082038164	0	0.983269518439718
TCGA_OL_A6VR	BRCA	0	1220	77.3659190835023	190.788917988117	36.1771200369131	0	1.11037199615577
TCGA_OL_A97C	BRCA	0	271	80.8177670254506	31.5910057063431	36.4370046399375	0	1.99360715622554
TCGA_PE_A5DC	BRCA	0	1430	148.497888526071	7.61203105679727	199.196546681082	0	1.13909253343997
TCGA_PE_A5DD	BRCA	0	1953	133.289260912431	66.7893752322605	50.4952490146069	0	1.77829296284037
TCGA_PE_A5DE	BRCA	0	2645	128.990447809504	2.10031215903229	95.8993594315595	0	0.983124840398094
TCGA_PL_A8LV	BRCA	0	0	290.934038185591	4.51530252760491	18.0416633462309	0	5.57082779379826
TCGA_PL_A8LX	BRCA	0	5	190.439348711076	0.0923342296780973	1.40809700259098	0	0.946425854200497
TCGA_PL_A8LY	BRCA	0	8	116.227824941144	76.9395460877994	220.341763902506	0	2.77032735504351
TCGA_PL_A8LZ	BRCA	0	302	48.8748325262368	0.0429668857373511	74.8053480687282	0	9.66754929090399
TCGA_S3_A6ZF	BRCA	0	572	49.9055299053965	0.153413863834603	94.1040640761457	0	0.337510500436127
TCGA_S3_A6ZG	BRCA	0	562	81.0356098364586	0.76383179794434	113.852601446322	0	0.749943947072625
TCGA_S3_A6ZH	BRCA	0	641	302.430858979534	1.62706581831625	41.8460990148212	0	0.254229034111915
TCGA_S3_AA0Z	BRCA	0	629	77.985484919519	10.9646195219289	28.8526979831789	0	1.14400501787063
TCGA_S3_AA10	BRCA	0	586	151.573420449509	0.345171467007137	100.488043332453	0	4.16363082077359
TCGA_S3_AA11	BRCA	0	421	168.316318199326	85.7658903620498	29.4649616263868	0	2.16386471792958
TCGA_S3_AA12	BRCA	0	574	817.103857751258	0.0270994911697817	14.8776206522102	0	2.05956132890341
TCGA_S3_AA15	BRCA	0	525	43.7613101820214	3.87855343887303	31.0029107120443	0	6.09851494664904
TCGA_S3_AA17	BRCA	0	424	43.223698788878	0.15898371968323	50.8350443687127	0	0.5365700539309
TCGA_UL_AAZ6	BRCA	0	518	148.292858437685	0.150991837533598	114.885914383376	0	1.84965000978657
TCGA_UU_A93S	BRCA	1	116	94.6918961689589	6.54534216068548	165.710818295678	0.0783873312656944	0.391936656328472
TCGA_V7_A7HQ	BRCA	0	2033	63.3936622861758	75.4161345143984	43.0603535511954	0	3.44267661121362
TCGA_W8_A86G	BRCA	0	347	110.790847325863	232.38731551707	105.568447083386	0	1.93703572630066
TCGA_WT_AB41	BRCA	0	1611	105.441998305221	16.6487365745085	24.2706265252857	0	0.561982669181723
TCGA_WT_AB44	BRCA	0	883	99.8716871545186	274.063247612155	53.6483513196524	0.0348592276281042	2.4750051615954
TCGA_XX_A899	BRCA	0	467	68.8792782298003	243.779123296858	20.3518580070234	0.0170451072085623	0.835210253219553
TCGA_XX_A89A	BRCA	0	488	58.4380661613816	1.30229860918537	40.6399851691816	0	1.15759876372033
TCGA_Z7_A8R5	BRCA	0	3287	86.3692720938843	92.7934328281402	89.5681340232875	0	1.32184377248063
TCGA_Z7_A8R6	BRCA	0	3256	72.0471242080022	125.643155631028	76.8986537808634	0	1.24153315840937
TCGA_2W_A8YY	CESC	0	533	54.7537975380446	0.369245262780647	7.29698971685565	0	1.26598375810508
TCGA_4J_AA1J	CESC	0	542	41.0028326099188	0.217259710360841	66.7974854945787	0	6.75480190394616
TCGA_BI_A0VR	CESC	0	1505	113.064790043691	0.383971335049109	57.8467584379754	0	4.06123527455788
TCGA_BI_A0VS	CESC	0	1735	181.904118424255	0.131106362381523	68.7474089287841	0.0476750408660084	1.93083915507334
TCGA_BI_A20A	CESC	0	720	65.8578953978858	0.031398281476942	55.3551702438487	0	0.722160473969665
TCGA_C5_A0TN	CESC	1	348	72.8097115503818	0	14.2049590460908	0	1.73533531104077
TCGA_C5_A1BE	CESC	1	2094	85.4442171940963	2.15158445470641	58.1237383267811	0	4.59727038163888
TCGA_C5_A1BF	CESC	1	570	129.916613091432	0.115057729205469	32.8243264604744	0	0.8875881967279
TCGA_C5_A1BI	CESC	0	1112	78.7527848935365	0	85.2095199109577	0	7.23202777748674
TCGA_C5_A1BJ	CESC	0	4385	41.3211276148381	1.116091126102	56.8777208494291	0	2.9275928769291
TCGA_C5_A1BK	CESC	0	5385	72.2748748534438	0	51.2595119118399	0	5.65133526472409
TCGA_C5_A1BL	CESC	0	5271	66.1158601323395	0	55.5037301572873	0.0190865647033313	5.80231566981271
TCGA_C5_A1BM	CESC	0	2520	97.2773924167626	0.016084224936634	68.341871755758	0.016084224936634	2.38046529062184
TCGA_C5_A1BN	CESC	1	166	59.7230071992983	0	41.1660059456323	0	9.98319687697218
TCGA_C5_A1BQ	CESC	1	604	42.1994546936273	0.0157401919782273	63.7477775118204	0.0157401919782273	7.58677253350554
TCGA_C5_A1M5	CESC	1	2052	73.0641255521706	0.204303741495059	65.581501019914	0	2.33672404334974
TCGA_C5_A1M6	CESC	1	955	35.099414243462	1.64345083414203	49.7730824054445	0	1.29128279825446
TCGA_C5_A1M7	CESC	0	1409	123.370168587556	0	49.0171734722235	0	3.57533730990189
TCGA_C5_A1M8	CESC	0	919	57.1886817872616	0	106.268421267552	0	2.5431986545674
TCGA_C5_A1M9	CESC	1	1065	150.793861639773	0	19.5551964766934	0	2.88033218862488
TCGA_C5_A1ME	CESC	0	1756	11.465027958242	0	30.0154431946775	0	0.894272180742874
TCGA_C5_A1MF	CESC	0	1617	36.7715604983299	0.792844055354325	19.164954579427	0	3.00733952030951
TCGA_C5_A1MH	CESC	1	1186	112.884753059388	0.0154573124824577	83.8095482798856	0	7.38859536661477
TCGA_C5_A1MI	CESC	1	1083	71.1442152033154	0.232601089979631	187.042994674075	0	4.14452851236434
TCGA_C5_A1MJ	CESC	0	14	28.1889461604453	0	17.4589602025984	0	1.03056362307004
TCGA_C5_A1MK	CESC	1	74	41.0954565153037	0	81.9142380540681	0	12.5425989364482
TCGA_C5_A1ML	CESC	1	636	59.9383517883702	2.37690433579021	39.3086160437759	0	0.717556025898933
TCGA_C5_A1MN	CESC	0	1245	109.184670736378	0	54.4822257768858	0	0.902898648687276
TCGA_C5_A1MP	CESC	0	109	61.9993844218264	0	128.244446729538	0	4.55786008337697
TCGA_C5_A1MQ	CESC	0	1031	82.3261126418378	0.0286252130187197	37.6707803326351	0	2.0323901243291
TCGA_C5_A2LS	CESC	0	1345	27.6204856491312	2.76204856491312	33.4991700947233	0.018662490303467	2.42612373945071
TCGA_C5_A2LT	CESC	0	2226	64.6085779036014	0	27.6947880721286	0	1.32239779334857
TCGA_C5_A2LV	CESC	0	2234	174.628083476215	0.0409204647864592	22.2607328438338	0	1.26853440838024
TCGA_C5_A2LX	CESC	0	2526	82.9589611864372	0.232471068176566	34.372507937535	0.0166050762983261	2.47415636845059
TCGA_C5_A2LY	CESC	0	2383	117.101219266369	0	45.6425780043672	0	5.01901981700514
TCGA_C5_A2LZ	CESC	1	3046	76.5792544541742	0.225277273350189	60.9600301685611	0	4.32532364832362
TCGA_C5_A2M1	CESC	0	1169	48.0906233838826	0	26.0690059165116	0	0.754237742490758
TCGA_C5_A2M2	CESC	NA	1011	51.1578056502271	2.10810140512481	32.3847991718311	0	2.0899281171496
TCGA_C5_A3HD	CESC	0	1582	216.872233741897	0	54.1099423422393	0	2.90616058615608
TCGA_C5_A3HE	CESC	0	548	50.9213762815939	0.1398938908835	10.5619887617042	0.0349734727208749	6.03292404435092
TCGA_C5_A3HF	CESC	1	543	49.7354468077536	0.0294118550016284	23.7647788413157	0	1.05882678005862
TCGA_C5_A3HL	CESC	0	621	68.1568422620776	1.48508884703322	72.8916549390894	0	0.838638407736407
TCGA_C5_A7CG	CESC	0	6408	60.9783971799161	0.0161190582024626	27.2250893039594	0.0322381164049252	5.1742176829905
TCGA_C5_A7CH	CESC	0	4694	123.687449850664	0	50.7811875606515	0	8.54240853187101
TCGA_C5_A7CJ	CESC	0	3097	60.9698913107282	0	75.4579718466006	0	7.497066254009
TCGA_C5_A7CK	CESC	0	4086	48.1609119929833	0.0152071083021734	22.3544492041949	0	0.517041682273897
TCGA_C5_A7CL	CESC	1	471	30.7304288225032	0.164823515734523	44.8686237277312	0.0732548958820101	2.45403901204734
TCGA_C5_A7CM	CESC	0	619	10.636940128636	0	49.2589021214772	0	3.46522998005049
TCGA_C5_A7CO	CESC	0	4482	45.5593675071524	0.347469379821261	54.8592832611921	0	8.5232194932627
TCGA_C5_A7UC	CESC	0	523	106.905988443419	0.0233623226493486	44.3650507111129	0	5.91066763028519
TCGA_C5_A7UE	CESC	0	4738	92.1461302034481	1.63090495935306	77.3048950733353	0	3.23462816938358
TCGA_C5_A7UH	CESC	0	3988	168.134581400093	0.039069264877447	47.3714836639045	0	8.20454562426387
TCGA_C5_A7UI	CESC	0	2888	76.1328574226617	0.0315772946589223	18.5042946701285	0.0315772946589223	2.33671980476025
TCGA_C5_A7X3	CESC	0	284	50.4211231498053	0	26.3125157588803	0	2.49955461243704
TCGA_C5_A7X5	CESC	1	414	66.0614746283644	0	36.0710079874065	0	2.01997644729476
TCGA_C5_A7X8	CESC	0	83	26.3233268018115	1.65764022681433	36.026047596098	0	1.08299161485203
TCGA_C5_A7XC	CESC	0	1551	92.5048314821036	0	51.4569538579984	0	3.55085446575304
TCGA_C5_A8XH	CESC	0	1394	70.055161636512	0	51.2211909881572	0	16.0584381317551
TCGA_C5_A8XI	CESC	0	254	71.8348474724323	9.08774184597855	54.5598005872327	0	4.28541220993851
TCGA_C5_A8XJ	CESC	0	4467	34.7395725865363	0.51316288959521	101.855058389352	0	4.46296210041895
TCGA_C5_A8XK	CESC	0	3039	78.1063452120256	0	29.1308318095723	0	6.40655075045766
TCGA_C5_A8YQ	CESC	1	715	63.925722390933	0	96.1228217430619	0	0.61753695847337
TCGA_C5_A8YR	CESC	NA	837	74.0199054411242	0	28.017414038536	0	2.17100679743958
TCGA_C5_A8YT	CESC	1	633	0.57661329553243	0.0169592145744832	15.687273481397	0	0.440939578936564
TCGA_C5_A8ZZ	CESC	0	636	44.0769221207469	2.17686023535117	63.6506736584499	0	0.827566701042594
TCGA_C5_A901	CESC	0	518	77.6965208249767	0	131.70635050401	0	4.42429825809698
TCGA_C5_A902	CESC	0	149	117.747798229145	0	28.8314883029248	0	5.49720376975767
TCGA_C5_A905	CESC	0	4879	68.8470546978812	0.0189504692259513	66.193989006248	0	8.92567100542307
TCGA_C5_A907	CESC	0	448	119.765173619303	0	18.054816253486	0	3.83547910048149
TCGA_DG_A2KH	CESC	0	34	21.4603313116866	0.0134716455189495	24.1950753520333	0	0.592752402833779
TCGA_DG_A2KJ	CESC	0	2893	7.48464542439306	0	12.3216611748512	0	0.865571239555661
TCGA_DG_A2KK	CESC	0	2496	51.6745830132206	0	104.400768620266	0	1.29989765070001
TCGA_DG_A2KL	CESC	0	1367	52.8538727586175	0	67.7128205176856	0	0.656664700554913
TCGA_DG_A2KM	CESC	0	1946	37.470701727692	0	61.5281725230635	0	2.36704075276243
TCGA_DR_A0ZL	CESC	0	2669	62.8641953906977	0.604922619611677	45.1304112262922	0.0159190163055704	3.69321178289234
TCGA_DR_A0ZM	CESC	0	1791	107.786542081235	0.0468739039274777	69.2327561008846	0	7.85137890785252
TCGA_DS_A0VK	CESC	1	1118	23.5366891550555	3.43190026852823	63.2596542034681	0	5.55762953933302
TCGA_DS_A0VL	CESC	0	81	63.0876919497345	2.58163306924912	60.2123401480558	0	3.8492612828924
TCGA_DS_A0VM	CESC	0	3589	22.2611734643097	0.0152473790851436	50.209619327378	0.0152473790851436	4.0558028366482
TCGA_DS_A0VN	CESC	0	3609	93.3302621732756	0	109.288781404952	0	1.94305323978492
TCGA_DS_A1O9	CESC	1	266	82.7462184155633	0	61.044631425559	0	9.08016192050389
TCGA_DS_A1OA	CESC	1	879	69.8590912687399	0.0166014950733697	47.6794938507179	0.0166014950733697	4.69822310576364
TCGA_DS_A1OB	CESC	1	861	200.138650052391	0.321168441807047	60.1937274355207	0	5.0541770579109
TCGA_DS_A1OC	CESC	0	376	76.9494315855464	0.0402349969074753	58.3206280173854	0	15.5709438031929
TCGA_DS_A1OD	CESC	0	3874	71.41525602638	0.0206045170301154	34.5640773180186	0	1.55564103577371
TCGA_DS_A3LQ	CESC	0	699	21.7029788229743	0	59.949901150769	0	2.27698163733332
TCGA_DS_A5RQ	CESC	0	512	74.2364313411515	0.101798328887421	68.2048803545718	0	3.9701348266094
TCGA_DS_A7WF	CESC	1	492	51.6391320210433	0.679898655383037	34.9401577290746	0	0.679898655383037
TCGA_DS_A7WH	CESC	0	533	22.5444853626276	0	30.2007028752415	0	0.869542709188835
TCGA_DS_A7WI	CESC	1	252	113.429455252225	0.0278764942866122	39.1385979784036	0	3.62394425725959
TCGA_EA_A1QS	CESC	0	1203	77.2467409103633	0	37.0373501588211	0	1.38965587871596
TCGA_EA_A1QT	CESC	0	1243	104.423265697338	0.0112707248459081	99.7571856111325	0.0225414496918162	10.3465254085436
TCGA_EA_A3HQ	CESC	0	1136	63.5851963885394	0	53.4279356430325	0	1.73628388812083
TCGA_EA_A3HR	CESC	0	940	87.9277191725424	0.497678691966356	90.2681541023302	0	6.60433075014813
TCGA_EA_A3HS	CESC	0	959	63.1472682818423	0	86.6030993305116	0.0131996798247998	10.4409467414167
TCGA_EA_A3HT	CESC	0	954	58.7129697736984	0.856498464970071	79.5544324213034	0	5.01051602007491
TCGA_EA_A3HU	CESC	0	1013	63.2493099038669	0	45.1606183758045	0	2.50552821841405
TCGA_EA_A3QD	CESC	0	397	64.8109045840846	0	36.9239590200876	0.015213827367156	1.20189236200532
TCGA_EA_A3QE	CESC	0	761	36.2558024962235	0	33.6689019937903	0	2.33866257543207
TCGA_EA_A3Y4	CESC	0	1122	87.516591325059	0.0394485424048046	27.653428225768	0	3.86595715567085
TCGA_EA_A410	CESC	0	803	0.978545794915104	1.97521280825456	0.978545794915104	0.0543636552730613	7.12163884077103
TCGA_EA_A411	CESC	0	747	76.9226982794378	6.74665821283309	63.882757285674	0.0107946531405329	3.64859276150014
TCGA_EA_A439	CESC	0	965	38.8192188663366	5.13662187874582	49.6919074306034	0.020670510578454	2.10839207900231
TCGA_EA_A43B	CESC	0	791	169.815352880166	0.0320285463749841	27.1602073259865	0	1.12099912312444
TCGA_EA_A44S	CESC	0	369	53.0246765335867	0	82.8997279316823	0.0176984901647486	11.3270337054391
TCGA_EA_A4BA	CESC	0	755	58.3788683044482	1.15072742873956	15.7608560329151	0.184938336761716	2.36310096973303
TCGA_EA_A50E	CESC	1	227	81.1010309589134	0.0218955267167693	31.223021098113	0	5.69283694636001
TCGA_EA_A556	CESC	0	453	90.8542704266561	0.0334453415890507	43.7966748108618	0.0334453415890507	1.72243509183611
TCGA_EA_A5FO	CESC	0	815	60.2108635320141	1.01032152302915	67.3690990036887	0	0.623389875911606
TCGA_EA_A5O9	CESC	0	788	67.8521325691218	0	100.387883702967	0	0.736748199524615
TCGA_EA_A5ZD	CESC	0	830	48.7405599629107	0.0212192250600395	55.7429042327237	0.0212192250600395	4.11652966164766
TCGA_EA_A5ZE	CESC	0	829	76.4822430826378	2.54426816706356	44.9101881004401	0	2.89121382620859
TCGA_EA_A5ZF	CESC	0	828	42.3389744996555	3.0484061639752	80.5420997008184	0	0.445673415785848
TCGA_EA_A6QX	CESC	0	730	34.4862040805624	0	87.1101550369204	0	4.14361818554
TCGA_EA_A78R	CESC	0	410	48.3452384897082	0.772640797780724	48.0141067192307	0	2.73183710643899
TCGA_EA_A97N	CESC	0	11	86.8298124488909	0.0226001594088732	95.2596719084007	0	2.5312178537938
TCGA_EK_A2GZ	CESC	0	383	51.55562371072	0.092255813380352	131.664421662659	0	6.53478678110826
TCGA_EK_A2H0	CESC	0	1847	132.99022245336	0.0493226192805143	81.6124940361576	0	11.5414929116403
TCGA_EK_A2H1	CESC	0	799	54.7892173407196	0.0198655610372442	39.770853196563	0	3.23808644907081
TCGA_EK_A2IP	CESC	0	202	99.9666371744055	0	51.35867420365	0	3.72793759194923
TCGA_EK_A2IR	CESC	0	3442	61.2844520586906	0.0598334899279381	33.5217127321273	0	0.299167449639691
TCGA_EK_A2PG	CESC	0	46	129.733134084308	0	74.0107527044839	0	7.40923972193261
TCGA_EK_A2PI	CESC	0	586	22.821615808578	0.59258153777815	38.5611595802952	0	1.12735024260233
TCGA_EK_A2PK	CESC	0	12	137.487566003104	0	9.76699007201693	0	0.749704994866972
TCGA_EK_A2PL	CESC	0	13	87.5764358797854	0	35.3143995102656	0	4.88506762931804
TCGA_EK_A2PM	CESC	0	18	196.453828293954	0.975599228377801	36.455554839995	0	10.7116813238216
TCGA_EK_A2R7	CESC	0	27	21.0594128397652	3.70452386473882	66.909606759866	0.0134221879157204	4.17430044178903
TCGA_EK_A2R8	CESC	0	44	47.0135496374722	0.0226026680949386	25.3149882663312	0	1.53698143045582
TCGA_EK_A2R9	CESC	0	4	63.8799055092008	0.203190303797311	74.3207611197088	0	3.20415479064991
TCGA_EK_A2RA	CESC	0	1246	145.678172872616	0	45.6487182366928	0	5.36779883621772
TCGA_EK_A2RB	CESC	0	9	70.0520649266433	0	35.3722372462124	0.0197831304509018	5.20296330858718
TCGA_EK_A2RC	CESC	0	129	38.5042183610037	0.0175577831103528	41.5592726222051	0	0.702311324414113
TCGA_EK_A2RE	CESC	0	57	96.1399085952724	0	95.2214914325357	0	4.59208581368324
TCGA_EK_A2RJ	CESC	0	53	219.614041835268	0	57.6902730543373	0	0.583076481524217
TCGA_EK_A2RK	CESC	0	13	157.555621155883	0.102486310378935	51.00402046525	0	4.73145132916083
TCGA_EK_A2RL	CESC	1	1453	47.2836523449994	0	24.1109807235239	0.0118773304056768	0.142527964868122
TCGA_EK_A2RM	CESC	0	50	26.8588237555971	0.568641293343623	46.1357635999459	0	2.90007059605247
TCGA_EK_A2RN	CESC	0	71	157.712413701318	0.122972642262236	163.369155245381	0.0614863211311181	3.87363823126044
TCGA_EK_A2RO	CESC	0	2	88.0870641124449	0.302704687671632	38.1407906466256	0.137593039850742	0.935632670985044
TCGA_EK_A3GJ	CESC	0	3	159.1635303807	0	55.2543165788274	0.0361612019494944	5.20721308072719
TCGA_EK_A3GK	CESC	0	15	58.0257957701742	0.0870386936552613	61.7104338015803	0	3.9312476634293
TCGA_EK_A3GM	CESC	0	0	0.408044443758078	0.513833743991653	18.0144065540603	0	0.453382715286753
TCGA_EK_A3GN	CESC	0	27	54.1135779638125	0	54.1907948273453	0	9.17336338770109
TCGA_EX_A1H5	CESC	0	619	30.2919588812202	0	66.9589792601387	0	2.8055826199021
TCGA_EX_A1H6	CESC	0	241	37.3226552331705	0	47.2002019517779	0	2.12022297537398
TCGA_EX_A3L1	CESC	0	463	60.048965171307	0	43.9261749849554	0	1.96329179390997
TCGA_EX_A449	CESC	0	447	8.84618300480278	0	21.619999197074	0.0180166659975617	1.09901662585126
TCGA_EX_A69L	CESC	0	602	84.2232878277162	0	69.1471743439253	0	0.86977577791101
TCGA_EX_A69M	CESC	0	253	105.244289256986	1.23216971677537	27.7025743219841	0	4.8012130343316
TCGA_EX_A8YF	CESC	0	473	28.8009238949376	0.059877180654756	16.8853649446412	0	3.77226238124963
TCGA_FU_A23K	CESC	0	372	71.4822454319204	0.0583846273606755	98.1056355083884	0.0194615424535585	0.622769358513872
TCGA_FU_A23L	CESC	0	725	115.847398636266	0.0548623785926626	57.3531305807695	0	1.02044024182352
TCGA_FU_A2QG	CESC	0	579	70.8678099175357	0.01413398682041	40.6917480559604	0	7.16593131794787
TCGA_FU_A3EO	CESC	0	490	31.9955480579141	0	21.2112013195855	0.0595820261786111	0.476656209428889
TCGA_FU_A3HY	CESC	0	954	41.2385706937512	0	88.9339427322183	0	2.88856902263606
TCGA_FU_A3HZ	CESC	0	1103	50.0185795090994	0.310192741141702	2.11965039780163	0	3.69646349860528
TCGA_FU_A3NI	CESC	0	638	73.9230902652896	0.0132052680002304	150.18351296662	0	1.26770572802212
TCGA_FU_A3TQ	CESC	0	795	110.182555695387	1.46312521619666	105.964537054099	0	1.55539437397483
TCGA_FU_A3TX	CESC	0	45	87.5431480555184	0.224978611782889	33.0586218960975	0.0264680719744576	0.886680411144329
TCGA_FU_A3WB	CESC	0	491	128.123161413537	2.21874207958766	100.7382453594	0	0.588395689614408
TCGA_FU_A3YQ	CESC	0	861	75.1333551936373	0.0297734714458638	43.1417601250566	0	1.56310725090785
TCGA_FU_A40J	CESC	0	426	48.4949638775809	0	26.1959403088718	0.0360825624089144	4.95533857082424
TCGA_FU_A57G	CESC	0	1078	43.4080715524161	7.31300988908179	7.04981673111998	0.0187995112829866	0.545185827206612
TCGA_FU_A5XV	CESC	0	321	70.6846841577774	0.354420227679235	83.0893921265506	0	6.44601789091608
TCGA_FU_A770	CESC	0	34	59.6521531876162	0	22.5414740650351	0	1.67837242262929
TCGA_GH_A9DA	CESC	0	540	77.6904502284063	0	56.6694386421597	0	1.32118591338924
TCGA_HG_A2PA	CESC	1	773	25.1922713296232	2.03205497798409	38.4006286865198	0	0.54709172484187
TCGA_HM_A3JJ	CESC	1	659	69.5118251621827	0	47.998216547173	0	8.12066830598391
TCGA_HM_A3JK	CESC	0	632	75.0362405243113	2.01710323990084	74.3190482612355	0	1.83780517413188
TCGA_HM_A4S6	CESC	0	454	102.703277557948	0	45.6370516019421	0.0199114535785088	5.05750920894122
TCGA_HM_A6W2	CESC	0	287	5.00020899037517	0.1433751681828	5.91422568754052	0	2.22231510683341
TCGA_IR_A3L7	CESC	0	4483	48.0034651441445	0	72.6359102960778	0	5.83582409058182
TCGA_IR_A3LA	CESC	0	4172	40.7625718805688	0	38.5111968486587	0	2.72701764428543
TCGA_IR_A3LB	CESC	1	2032	53.4683149157104	0.011725507656954	44.4513995275128	0.0234510153139081	1.04357018146891
TCGA_IR_A3LC	CESC	0	3935	135.321590404373	2.26392314274045	65.7822206794868	0	1.33266397764154
TCGA_IR_A3LF	CESC	0	2949	25.0433659714378	1.01628889964252	21.9568589428939	0	0.890821134254551
TCGA_IR_A3LH	CESC	0	2394	77.4241308965862	0.0147446450003021	55.3661419761343	0.0147446450003021	0.928912635019031
TCGA_IR_A3LI	CESC	0	2493	42.7832877182019	2.62324836198836	57.4410259882812	0	1.08175190185087
TCGA_IR_A3LK	CESC	1	908	128.629591301082	0	54.3974941733949	0	7.01165599152691
TCGA_IR_A3LL	CESC	0	1106	96.7684987653874	0.0183691151794585	65.2287280022572	0	3.36154807784091
TCGA_JW_A5VG	CESC	0	834	85.1617012305105	0	40.5039651626021	0	2.91327823675328
TCGA_JW_A5VH	CESC	1	100	42.0123081221491	0.224165272328052	1.58783734565704	0	5.45468829331594
TCGA_JW_A5VI	CESC	0	747	133.997117802592	0	49.9805377671871	0	6.37075868722596
TCGA_JW_A5VJ	CESC	0	652	25.8170983498563	0	59.5765147917829	0	8.08838371215441
TCGA_JW_A5VK	CESC	0	623	46.2499978181728	2.4130433644264	50.9104835318198	0	3.47762131932041
TCGA_JW_A5VL	CESC	0	474	149.710264270708	0	105.777784149699	0	8.70051446944497
TCGA_JW_A69B	CESC	0	863	36.9175856952633	0.93144088858694	7.77679218090048	0	0.502682384316761
TCGA_JW_A852	CESC	1	252	49.1048257501902	0.108799466211647	34.453164300355	0	4.82344300204971
TCGA_JW_AAVH	CESC	0	552	51.5501674249885	0	30.5379867383251	0	3.98506875091891
TCGA_JX_A3PZ	CESC	1	642	70.9524562864354	0	32.4686095723091	0	1.13924945867751
TCGA_JX_A3Q0	CESC	0	6375	70.4115563051004	0	59.9855043572863	0	11.5686329831909
TCGA_JX_A3Q8	CESC	0	1357	51.1321060277934	0.0177295790665026	64.5356678020693	0	2.58851854370937
TCGA_JX_A5QV	CESC	0	636	75.045397497008	4.11928021297446	19.6542252714792	0	4.92998961659177
TCGA_LP_A4AU	CESC	0	343	112.328512476147	0.0182618293734592	28.1780027232475	0	7.15863711439599
TCGA_LP_A4AV	CESC	0	0	55.3830724935249	0.0768142475638348	97.5925015298521	0	12.9047935907242
TCGA_LP_A4AW	CESC	0	27	40.3714496970346	0.0771920644302764	25.1453149881625	0.0385960322151382	4.03328536648194
TCGA_LP_A4AX	CESC	0	380	95.9411773766728	0	26.5836540571664	0	1.13218288148068
TCGA_LP_A5U2	CESC	0	9	51.7810434673363	0.085061262369341	31.7278508637642	0.0212653155923352	1.16959235757844
TCGA_LP_A5U3	CESC	0	25	97.4450954809156	0.0223651814277979	71.613310931809	0.0223651814277979	6.39644188835021
TCGA_LP_A7HU	CESC	0	406	70.2389629565447	0.104304964295433	59.5998565984105	0	1.50199148585424
TCGA_MA_AA3W	CESC	0	685	64.3467331576999	0.022866642913184	34.5514974418211	0	4.11599572437313
TCGA_MA_AA3X	CESC	0	617	73.8064655391053	0	134.209457289066	0	5.86557977737225
TCGA_MA_AA3Y	CESC	0	542	189.575502849259	0	37.0111418068278	0	2.85685080766989
TCGA_MA_AA3Z	CESC	0	595	18.7579908121787	0.321283110090017	61.2909317710187	0	9.68792147348359
TCGA_MA_AA41	CESC	0	279	49.1005959411142	0	39.8483872601621	0	13.9611333037385
TCGA_MA_AA42	CESC	0	259	41.9321215953239	0.0806904200038305	36.3644826150596	0	0.53793613335887
TCGA_MA_AA43	CESC	0	346	121.902498608927	8.08603881055985	13.9429534084789	0	1.35495785474246
TCGA_MU_A51Y	CESC	0	854	53.0239168050961	0.642485093147992	50.1327338859301	0	3.21242546573996
TCGA_MU_A5YI	CESC	0	1053	100.239711468274	0.703636752860207	67.4160078078226	0	0.855774429154306
TCGA_MU_A8JM	CESC	0	607	108.034611584019	0.0880477682021344	65.3534559480342	0	2.37728974145763
TCGA_MY_A5BD	CESC	0	1667	42.9345252599955	1.72550101517712	34.1852201124503	0	1.7864010510069
TCGA_MY_A5BE	CESC	0	1066	34.1982235257619	0.0866875121058603	20.2198621986919	0	1.23529704750851
TCGA_MY_A5BF	CESC	0	634	100.306788652641	0	70.7397029261444	0	4.70911809220968
TCGA_PN_A8MA	CESC	0	90	17.3372002286447	0	259.768406543892	0	2.2974686271812
TCGA_Q1_A5R1	CESC	0	474	35.3400631787656	0.243724573646659	34.7510621257861	0	1.90917582689883
TCGA_Q1_A5R2	CESC	0	499	50.0854998452334	0	43.220410840946	0	5.45101751503224
TCGA_Q1_A5R3	CESC	0	485	29.5186161881779	0.091163113613891	46.3473269613022	0	6.85546614376461
TCGA_Q1_A6DT	CESC	1	275	62.9568592475849	0	122.299437979793	0	4.29806331558377
TCGA_Q1_A6DV	CESC	0	491	13.2226242838039	0	30.4438975980112	0	0.812474504185542
TCGA_Q1_A6DW	CESC	0	534	31.442228616897	0	75.9984540821132	0	5.84151130164295
TCGA_Q1_A73O	CESC	0	428	126.834180429335	0.0191332298128428	29.0825093155211	0	5.56776987553726
TCGA_Q1_A73P	CESC	0	483	15.399063714933	0	31.2391965026474	0	1.03555347522588
TCGA_Q1_A73Q	CESC	0	284	69.8617033928321	1.01099334502326	70.5838414964201	0.0206325172453727	5.28192441481542
TCGA_Q1_A73R	CESC	0	567	35.726886764958	0.0490417114138065	5.66431766829465	0	0.993094656129581
TCGA_Q1_A73S	CESC	0	688	97.9796551125464	0.252452589754629	47.8537909023774	0	13.1836352427417
TCGA_R2_A69V	CESC	0	596	71.6677926655136	0	25.9015134488225	0	4.72829005552558
TCGA_RA_A741	CESC	0	444	45.1899927748953	0	68.8978583812045	0	4.12636901375635
TCGA_UC_A7PD	CESC	1	355	119.716735340677	0	37.5707954827711	0	0.886626442071294
TCGA_UC_A7PF	CESC	NA	2859	26.0449540235006	0.0225888586500439	46.9170594161412	0	0.948732063301844
TCGA_UC_A7PG	CESC	1	370	79.1393306691137	0.0218737785155096	163.244009061248	0.0218737785155096	6.45276466207533
TCGA_UC_A7PI	CESC	0	2114	29.9972113749889	0	33.4954777156214	0	1.58858471506984
TCGA_VS_A8EB	CESC	1	305	138.430343281036	0.52685192495161	26.3865005746598	0	4.65385867040589
TCGA_VS_A8EC	CESC	0	1415	45.6237761504305	0.200985798019518	111.486822161426	0	0.562760234454649
TCGA_VS_A8EG	CESC	0	1386	60.2386274489869	0.030655790050375	58.3839521509392	0	1.5941010826195
TCGA_VS_A8EH	CESC	0	986	45.3112543518784	0.076701234620192	51.6007555907342	0	5.08145679358772
TCGA_VS_A8EI	CESC	0	729	69.0149388791223	0	38.2513052436053	0	8.49315893831728
TCGA_VS_A8EJ	CESC	1	607	11.0074320025192	0	59.4930743703291	0.0220589819689763	1.41177484601448
TCGA_VS_A8EK	CESC	1	829	100.07121312254	0	54.1843359907619	0	3.06813013622904
TCGA_VS_A8EL	CESC	0	1992	56.4348566128398	0	97.1572747298745	0	2.47663759236203
TCGA_VS_A8Q8	CESC	1	978	78.9931275336755	0.133932057534207	82.1807105029896	0	6.45552517314879
TCGA_VS_A8Q9	CESC	0	1630	105.121045337626	0	78.8303677284141	0	8.97882888238544
TCGA_VS_A8QA	CESC	0	1099	38.071964872923	0	64.8068629859071	0	0.404239009268487
TCGA_VS_A8QC	CESC	1	350	79.5119178632309	0.0369650943111255	71.1578065489166	0	5.72958961822445
TCGA_VS_A8QF	CESC	0	1800	94.3909989202669	0.581198853100845	52.5662073804542	0	6.04877324893843
TCGA_VS_A8QH	CESC	1	1210	1.49320819043893	0.0261966349199812	11.6575025393916	0	0.340556253959756
TCGA_VS_A8QM	CESC	1	951	42.8530744654313	0.0883204337704685	72.2991070845055	0	3.44449691704827
TCGA_VS_A94W	CESC	0	1243	74.3031135256023	0	50.6109739201499	0	3.15538653887514
TCGA_VS_A94X	CESC	1	506	67.0217447163935	0	60.7896712855577	0	0.841006449143934
TCGA_VS_A94Y	CESC	1	144	48.2307247504223	0	38.1765857541107	0	4.83764369097891
TCGA_VS_A94Z	CESC	0	1015	66.3578340518007	0	18.7173589127964	0	3.22501931103799
TCGA_VS_A950	CESC	0	1221	61.1377202651014	0.0260271265496387	125.893211120603	0	5.93418485331763
TCGA_VS_A952	CESC	0	1778	51.4074238540966	0.0521373467080088	15.4152755100013	0	2.81541672223247
TCGA_VS_A953	CESC	1	477	127.196128169862	0	32.2506645182139	0	4.63949725086972
TCGA_VS_A954	CESC	0	1714	62.1594567858079	0.0518860240282202	214.600595380719	0.0259430120141101	21.9218451519231
TCGA_VS_A958	CESC	0	1525	46.6199059375061	0	63.3697508914409	0	3.92713949186394
TCGA_VS_A959	CESC	0	1561	65.5147418223415	0.661508072769273	72.8422158591703	0	1.75554065465692
TCGA_VS_A9U5	CESC	0	1535	43.0284382545408	0	18.7456747535958	0	1.11360444080767
TCGA_VS_A9U7	CESC	0	1472	70.6993283399186	7.8711261784534	80.6121598777204	0.0140807266161957	6.05471244496415
TCGA_VS_A9UB	CESC	0	911	69.4608348786464	0	20.9020291934491	0	1.85538123215082
TCGA_VS_A9UC	CESC	0	825	110.284686671	0.0211354324781525	73.7626593487521	0	1.31039681364545
TCGA_VS_A9UD	CESC	0	739	61.8324954589928	0.0832200477240818	34.9524200441144	0	1.24830071586123
TCGA_VS_A9UH	CESC	0	1427	50.4633255569649	0.0284140346604532	55.6346798651673	0	1.70484207962719
TCGA_VS_A9UI	CESC	0	1372	157.72579666611	0	123.765535063542	0	9.3695144062862
TCGA_VS_A9UL	CESC	1	442	74.1751803218925	0.143234830966413	11.2746274089277	0	0.757098392251041
TCGA_VS_A9UO	CESC	0	1456	66.885097821381	0.248012657807619	42.4101644851028	0	10.8603437524178
TCGA_VS_A9UP	CESC	0	1444	25.8507959270669	0.287830713175414	88.6158808188806	0	3.4899473972519
TCGA_VS_A9UQ	CESC	0	1263	29.857265564031	0.211753656482489	23.4469048723338	0	2.94530085834735
TCGA_VS_A9UU	CESC	0	442	56.2402587656291	0	92.1995035006861	0	3.45208749456547
TCGA_VS_A9UV	CESC	1	104	64.9574503176786	0.0869577648161695	64.0299008263061	0	0.608704353713186
TCGA_VS_A9UZ	CESC	0	2044	17.666021110359	0.124584069889697	22.3503821382116	0	0.672753977404363
TCGA_VS_A9V1	CESC	1	157	40.482895902598	0.0314308198001537	28.6020460181399	0	1.76012590880861
TCGA_VS_A9V4	CESC	1	132	0.0752946982694974	0	0.451768189616984	0	2.56001974116291
TCGA_VS_A9V5	CESC	1	494	91.5783025574587	0	16.6560018276001	0	1.16849477744162
TCGA_VS_AA62	CESC	1	469	153.667405665002	0	23.2616906765904	0	1.08812482374903
TCGA_WL_A834	CESC	0	791	63.5574752724415	0.123364664736882	79.8416110177099	0	12.2624476748461
TCGA_XS_A8TJ	CESC	0	890	69.5951803641148	0.0168348283415856	40.1510655946816	0	3.6194880934409
TCGA_ZJ_A8QO	CESC	0	0	39.4270803088005	0.313037557036923	15.0414546156242	0	0.829549526147847
TCGA_ZJ_A8QQ	CESC	0	2056	120.069915192927	0	90.2941584055158	0	9.53703206327424
TCGA_ZJ_A8QR	CESC	NA	582	85.988729188227	0	39.440495150785	0.0248522338694298	1.01894158864662
TCGA_ZJ_AAX4	CESC	0	21	96.8046277056213	0	88.3727338351149	0	1.89177106069053
TCGA_ZJ_AAX8	CESC	0	0	57.6752611907507	0	55.891090367096	0	2.13324772393496
TCGA_ZJ_AAXA	CESC	0	43	83.4294316936557	0.0414968573457626	115.350889206884	0	5.93405060044405
TCGA_ZJ_AAXB	CESC	0	0	34.6390136593301	92.3248842904103	81.4658284210172	0	1.87857084660388
TCGA_ZJ_AAXD	CESC	0	0	48.2435658969995	0.159219689429041	73.5196915938598	0	3.26400363329534
TCGA_ZJ_AAXF	CESC	0	0	39.1686228393148	0.113285966274229	37.9507987018669	0.0566429831371147	2.83214915685574
TCGA_ZJ_AAXI	CESC	0	0	112.137398595991	0.961521102645156	64.1815336015642	0.0600950689153223	11.7786335074032
TCGA_ZJ_AAXJ	CESC	0	0	166.181401669204	0.346139141156434	82.4849573375783	0	2.6306574727889
TCGA_ZJ_AAXN	CESC	0	0	136.880234997694	0.0343287665100386	49.788154361726	0	0.469159808970528
TCGA_ZJ_AAXT	CESC	0	0	91.8705203657863	0.021400074625154	29.2539020125856	0	8.474429551561
TCGA_ZJ_AAXU	CESC	0	5	57.2174074591011	0.0170036872092425	47.0662061951833	0.0170036872092425	1.44531341278562
TCGA_ZJ_AB0H	CESC	0	0	61.1130940317048	0.027615496625262	42.6383267894045	0	8.58841945045648
TCGA_ZJ_AB0I	CESC	0	0	71.9362354881777	0.0298119500572639	54.4664327546211	0	2.23589625429479
TCGA_ZX_AA5X	CESC	0	119	33.3116990922251	0.0635719448324906	27.7491539193822	0	2.63823571054836
TCGA_3X_AAV9	CHOL	1	339	13.9445625998402	0.49733693771721	19.1283437583543	0	1.89370603207707
TCGA_3X_AAVA	CHOL	1	445	6.93871723525815	0	4.30521069382354	0	0.251900625702441
TCGA_3X_AAVB	CHOL	0	402	4.51515324549554	0	3.43225063783604	0	0.954422637259221
TCGA_3X_AAVC	CHOL	0	709	6.36313494797697	0	16.5827153189703	0	0.385644542301634
TCGA_3X_AAVE	CHOL	0	650	21.3361575100173	0.209738813771394	13.4614184111458	0	0.53388061687264
TCGA_4G_AAZO	CHOL	0	1177	19.6533577598689	0	4.31415170338586	0	0.171196496166106
TCGA_4G_AAZT	CHOL	0	420	5.85662550041588	0	6.75962943219806	0	3.07021336805942
TCGA_W5_AA2G	CHOL	0	1976	26.6791892619568	0	3.44247603380088	0	0.203830817790842
TCGA_W5_AA2H	CHOL	0	1077	0.0383716104093035	0	0.0959290260232588	0.0383716104093035	4.24006295022804
TCGA_W5_AA2I	CHOL	1	1939	78.5228235264378	0	0.781911036925904	0	0.758216763079665
TCGA_W5_AA2O	CHOL	1	640	5.67755036119874	0.02226490337725	3.89635809101874	3.206146086324	0.356238454035999
TCGA_W5_AA2Q	CHOL	0	50	89.4105886265778	0.0985421623364193	6.06034298368979	0	1.0346927045324
TCGA_W5_AA2T	CHOL	1	1220	61.3323132477138	0	0	0	6.77930042536058
TCGA_W5_AA2U	CHOL	1	627	25.6613012425874	0	3.87242976497797	0	1.84155548823397
TCGA_W5_AA2W	CHOL	1	924	1.82265978878022	0.0209501125147152	1.88551012632436	0	0.64945348795617
TCGA_W5_AA2X	CHOL	NA	271	4.11909141559956	0	4.45157413076006	0	2.17960891049663
TCGA_W5_AA2Z	CHOL	0	1614	25.2902611000347	0	0.820224684325451	0	0.563904470473747
TCGA_W5_AA30	CHOL	0	1153	24.2090853765138	0.0649908332255404	0.194972499676621	0	0.926119373463951
TCGA_W5_AA33	CHOL	0	1449	32.8148832555657	0	0.100556332754543	0	0.502781663772713
TCGA_W5_AA34	CHOL	1	555	20.6329689428424	0	0.597095564262322	0	0.552866263205853
TCGA_W5_AA36	CHOL	1	1402	12.2634405558138	0	7.98180829279258	0	0.76646503473836
TCGA_W5_AA38	CHOL	0	1471	16.9834351749008	0	13.2223167936642	0	0.256970821078279
TCGA_W5_AA39	CHOL	1	170	0.427250125074414	0	1.74784142075897	0	0.271886443229173
TCGA_W6_AA0S	CHOL	0	808	5.76716641307748	0	0.754763389630946	0	0.483822685660863
TCGA_WD_A7RX	CHOL	0	21	35.839291101444	0	5.28217761083089	0	0.492245942227968
TCGA_YR_A95A	CHOL	1	26	35.4971162589127	0	0.0668076215663351	0	0.467653350964346
TCGA_ZD_A8I3	CHOL	1	169	27.6287000813179	0	0.0908241291299077	0	0.454120645649539
TCGA_ZH_A8Y1	CHOL	1	385	54.3431234552891	0.0212943273727622	2.95991150481394	0	0.298120583218671
TCGA_ZH_A8Y2	CHOL	1	701	27.7835886222153	0	0.717657270684529	0	2.4400347203274
TCGA_ZH_A8Y5	CHOL	0	1229	18.3088470337684	0.0140082991842146	5.47724498102789	0	0.224132786947433
TCGA_ZH_A8Y6	CHOL	0	519	0.198601372614171	0	0.0496503431535426	0	0.198601372614171
TCGA_ZH_A8Y8	CHOL	0	602	18.4030336099181	0	2.76045504148772	0	1.08158179988115
TCGA_ZU_A8S4	CHOL	1	98	8.67377057715462	0	0.239126507139601	0	0.499991787655529
TCGA_3L_AA1B	COAD	0	475	4.62836541104949	0	0.478796421832706	0	0.797994036387843
TCGA_4N_A93T	COAD	0	146	2.58519580880813	0	13.9065705577265	0	2.6297681503393
TCGA_4T_AA8H	COAD	0	385	2.33171844048917	0.0342899770660173	10.4241530280693	0	3.80618745432792
TCGA_5M_AAT4	COAD	1	49	1.00867580780503	0.0201735161561007	4.61973519974705	0	1.31127855014654
TCGA_5M_AAT6	COAD	1	290	38.2850439020711	0.0287857472947903	9.12508189244853	0	0.834786671548919
TCGA_5M_AATE	COAD	0	1200	0.220225797456359	0	0.755059876993231	0	0.440451594912718
TCGA_A6_2671	COAD	1	1331	2.06391632751751	0	1.7913236050152	0	0.194709087501652
TCGA_A6_2672	COAD	0	1419	9.30301235881351	0	0.698817829770029	0	0.218380571803134
TCGA_A6_2674	COAD	0	1331	1.87868880275269	0	12.1260822723128	0	0.811251983006844
TCGA_A6_2675	COAD	0	1321	0.522785586326184	0	4.94032379078244	0	0.967153334703441
TCGA_A6_2676	COAD	0	1305	23.5707566995582	0	15.8751708366634	0	0.871198399572993
TCGA_A6_2677	COAD	0	740	0.0639148303715544	0	5.81624956381145	0	0.990679870759093
TCGA_A6_2678	COAD	0	1286	4.44236760976181	0	2.81711116716603	0	0.397284908190081
TCGA_A6_2679	COAD	0	1366	6.49651618450907	0	1.02576571334354	0	0.341921904447846
TCGA_A6_2680	COAD	0	1068	7.07823041156268	0	0.140627094269457	0	0.328129886628733
TCGA_A6_2681	COAD	0	1387	0.587554929415089	0	0.903930660638598	0	0.316375731223509
TCGA_A6_2682	COAD	1	424	6.83272174815815	0	3.76675686116411	0	0.875989967712583
TCGA_A6_2683	COAD	1	504	0.793786263584136	0	3.63818704142729	0	0.463041987090746
TCGA_A6_2684	COAD	0	1127	2.31951680217951	0	2.68853083888989	0	1.15975840108976
TCGA_A6_2685	COAD	0	1133	0.423681561830638	0	6.43995973982571	0	0.466049718013702
TCGA_A6_2686	COAD	0	1126	2.94442401316104	0.083529759238611	1.04412199048264	0	1.44088834686604
TCGA_A6_3807	COAD	0	1054	2.66997766646017	0	14.6241958549296	0	0.182043931804103
TCGA_A6_3808	COAD	0	1014	10.3302839245072	0	1.98659306240523	0	0.59597791872157
TCGA_A6_3809	COAD	0	996	6.97945741220071	0	0.922903459464556	0	0.634496128381882
TCGA_A6_3810	COAD	0	1111	0.175742948428135	0	1.99175341551886	0	0.410066879665648
TCGA_A6_4105	COAD	0	442	0.915710145483961	0	3.20498550919386	0	0.674733791409234
TCGA_A6_4107	COAD	0	987	2.19894725253725	0.0829791416051794	0.829791416051794	0	0.331916566420718
TCGA_A6_5656	COAD	0	1001	3.14578406784512	0.0247699532901191	10.5767700548808	0	0.346779346061667
TCGA_A6_5657	COAD	0	962	12.2885206305133	0.0146816256039585	6.78291102902885	0	0.543220147346466
TCGA_A6_5659	COAD	0	926	0.536577660994469	0	3.21946596596682	0	0.128778638638673
TCGA_A6_5660	COAD	0	888	0.486358048270613	0	4.62040145857083	0	0.641108336356717
TCGA_A6_5661	COAD	0	1020	18.4256989521666	0	0.919096622317097	0	0.393898552421613
TCGA_A6_5662	COAD	0	718	0.196409464720832	0	7.98731823198049	0	0.109116369289351
TCGA_A6_5664	COAD	0	672	2.26276230324397	0	7.21395506578771	0	1.09777577088074
TCGA_A6_5665	COAD	0	671	16.4863145245731	0	8.57086687821842	0	0.22687588795284
TCGA_A6_5666	COAD	0	995	4.27822558279432	0	0.414021830592999	0	0.414021830592999
TCGA_A6_5667	COAD	0	887	1.10165472791962	0	8.99684694467691	0	0.550827363959811
TCGA_A6_6137	COAD	0	824	1.10318658796848	0	1.2355689785247	0	1.78716227250894
TCGA_A6_6138	COAD	0	685	3.33588277134701	0	0.766017525272275	0	0.271812670257904
TCGA_A6_6140	COAD	0	734	0.204548735536606	0	1.22729241321964	0	0.204548735536606
TCGA_A6_6141	COAD	0	255	5.36496657411838	0	3.7525449261593	0	3.54732762550997
TCGA_A6_6142	COAD	0	763	1.17192901362386	0	1.43561304168922	0	0.263684028065368
TCGA_A6_6648	COAD	0	766	0.152688581609783	0	0.877959344256252	0	3.23190831074041
TCGA_A6_6649	COAD	0	735	11.8686703130176	0.0144563584811421	2.52986273419986	0	0.448147112915404
TCGA_A6_6650	COAD	0	627	0.0839255003256408	0	0.923180503582049	0	0.419627501628204
TCGA_A6_6651	COAD	0	662	0.833162474702442	0	7.12816783912089	0	0.814647753042387
TCGA_A6_6652	COAD	0	751	0.799986427622287	0	1.14592650443192	0	0.475667605613252
TCGA_A6_6653	COAD	0	742	31.1293284906173	0	12.0405893218425	0	0.381774783375495
TCGA_A6_6654	COAD	0	726	1.63492439803828	0	1.6797168472996	0	0.716679188181163
TCGA_A6_6780	COAD	0	612	9.17815124085185	0	3.37208319069971	0	0.938098331247288
TCGA_A6_6781	COAD	0	598	3.79341342500209	0	10.2998377172525	0	1.3685099064881
TCGA_A6_6782	COAD	0	617	0.348029996038487	0	1.21810498613471	0	0.734729991636806
TCGA_A6_A565	COAD	1	494	4.36989170216987	0	3.70103072734795	0	1.08504113693334
TCGA_A6_A566	COAD	1	758	7.35511618057277	0	8.57644543564943	0	0.678516252820366
TCGA_A6_A567	COAD	1	1881	0.356126056352616	0	6.27672174321486	0	0.623220598617079
TCGA_A6_A56B	COAD	0	1711	1.27639139988483	0	0.204222623981573	0	0.816890495926293
TCGA_A6_A5ZU	COAD	0	293	0.960626575026341	0	2.22144895474841	0	0.420274126574024
TCGA_AA_3488	COAD	1	153	0.678269615087443	0	3.67396041505699	0	1.41306169809884
TCGA_AA_3489	COAD	1	214	2.45508254055217	0	1.56374684111603	0.0156374684111603	0.906973167847297
TCGA_AA_3492	COAD	0	92	1.86509000211798	0	3.73018000423597	0	0.207232222457554
TCGA_AA_3494	COAD	0	31	0.200501734057465	0	18.3659588396638	0	3.12782705129646
TCGA_AA_3495	COAD	0	1127	0.703239220159967	0	0.55254510155426	0	1.75809805039992
TCGA_AA_3496	COAD	0	31	0.881245228229879	0	3.39087837818888	0	1.41765536715241
TCGA_AA_3502	COAD	0	1065	2.65408096562096	0.0530816193124192	1.16779562487322	0	0.212326477249677
TCGA_AA_3506	COAD	0	1765	3.00773959350034	0	0.518575791982818	0	0.414860633586254
TCGA_AA_3509	COAD	0	1915	0.401468260338313	0	0.96352382481195	0	0.32117460827065
TCGA_AA_3510	COAD	0	1946	3.21067389326983	0.0428089852435978	0.38528086719238	0	0.38528086719238
TCGA_AA_3511	COAD	0	212	0.764473322519786	0	0.785708692589779	0	0.424707401399881
TCGA_AA_3514	COAD	0	31	1.1296119049743	0	0.0627562169430168	0	1.69441785746145
TCGA_AA_3516	COAD	1	396	12.5503822572906	0	3.4621744158043	0	0.432771801975537
TCGA_AA_3517	COAD	0	1186	0.0857103040066478	0	1.24279940809639	0	0.599972128046535
TCGA_AA_3518	COAD	0	31	28.5552733127955	0	2.68966467624447	0	0.537932935248894
TCGA_AA_3519	COAD	0	276	1.93558209076404	0	1.53511683060596	0	0.200232630079039
TCGA_AA_3520	COAD	0	731	3.79001638748127	0	2.7793453508196	0	0.800114570690491
TCGA_AA_3521	COAD	0	NA	0.171237125668595	0	0.74202754456391	0	0.171237125668595
TCGA_AA_3522	COAD	0	1127	4.26358566693182	0	3.20966561443182	0	0.0958109138636364
TCGA_AA_3524	COAD	0	1096	14.2319075994522	0	1.5813230666058	0	1.21640235892754
TCGA_AA_3525	COAD	0	245	22.2007458714224	0.0494448683105176	5.24115604091487	0	0.445003814794659
TCGA_AA_3526	COAD	0	580	28.9383171177418	0	12.7983287802739	0	2.75061773075158
TCGA_AA_3527	COAD	0	0	22.7744265914512	0	0.424368197356234	0	1.06092049339059
TCGA_AA_3529	COAD	1	0	0.0934802799723854	0	14.5829236756921	0	4.06639217879876
TCGA_AA_3530	COAD	0	580	2.70137083016797	0	2.82604948386803	0	0.955869678367127
TCGA_AA_3531	COAD	0	1035	0.423790080361617	0	0.302707200258298	0	0.302707200258298
TCGA_AA_3532	COAD	0	882	3.4150079513686	0	4.22810508264683	0	1.91077825850386
TCGA_AA_3534	COAD	0	882	0.395135576128641	0	0.439039529031823	0	0.526847434838188
TCGA_AA_3538	COAD	0	791	0.11818487520132	0	3.1515966720352	0	1.5757983360176
TCGA_AA_3542	COAD	0	395	0.164649897978992	0	10.3729435726765	0.082324948989496	2.1404486737269
TCGA_AA_3543	COAD	0	30	11.7053898694302	0	0.306691437626992	0	0.664498114858483
TCGA_AA_3544	COAD	0	426	5.08509567195378	0	5.95328273789711	0	0.868187065943328
TCGA_AA_3548	COAD	0	1034	1.30681742176894	0	5.60842476842502	0	0.163352177721117
TCGA_AA_3549	COAD	0	639	0.18762161194827	0	0.844297253767214	0	0.234527014935337
TCGA_AA_3552	COAD	0	396	0.713165012408651	0	17.5438593052528	0	2.23458370554711
TCGA_AA_3553	COAD	0	730	2.63988917502148	0	23.4609505715618	0	2.04378516775856
TCGA_AA_3554	COAD	0	546	11.0219470637056	0	9.31562053083072	0	0.415052399888497
TCGA_AA_3555	COAD	0	911	5.3898099058489	0	3.42325764290403	0	0.218505806993875
TCGA_AA_3556	COAD	0	700	5.50802419447627	0	0.568288210541202	0	0.174857910935755
TCGA_AA_3560	COAD	0	608	2.99712125170216	0	2.23041581522021	0	0.41820296535379
TCGA_AA_3561	COAD	0	424	0.859614878743212	0	3.43845951497285	0	0.657352554333045
TCGA_AA_3562	COAD	0	608	0.326093250856607	0	0.855994783498592	0	1.46741962885473
TCGA_AA_3655	COAD	0	1856	2.36517001218608	0	7.88390004062027	0	0.533322649806665
TCGA_AA_3660	COAD	0	2375	3.79606892349708	0	19.905028073209	0	0.900349680573025
TCGA_AA_3662	COAD	0	184	3.44394751105249	0	2.00334201623315	0	0.697793286553118
TCGA_AA_3663	COAD	0	212	14.695734978192	0	5.05558404164298	0	0.345412574273744
TCGA_AA_3664	COAD	0	1643	4.98296955751946	0.0572755121553961	9.33590848132956	0	0.744581658020149
TCGA_AA_3666	COAD	1	61	4.15076939793841	0	0.796037966727914	0	0
TCGA_AA_3667	COAD	0	426	2.59331958104643	0	0.48024436686045	0	1.9209774674418
TCGA_AA_3672	COAD	0	28	19.4983691527912	0	3.41577269829919	0	0.711619312145664
TCGA_AA_3673	COAD	0	1522	2.26800098818521	0	0.262956636311328	0	0.756000329395068
TCGA_AA_3675	COAD	0	1431	11.338573550445	0	2.81159750641117	0	0.253504693201007
TCGA_AA_3678	COAD	0	1430	2.24613772055538	0	10.5796341910217	0	1.26955610292261
TCGA_AA_3679	COAD	0	457	0.581248911197671	0.0645832123552968	1.35624745946123	0	0.129166424710594
TCGA_AA_3680	COAD	1	335	3.12891908701122	0	0.573635165952056	0	0.208594605800748
TCGA_AA_3681	COAD	0	182	8.25847998966142	0	2.50080732081297	0	0.29079154893174
TCGA_AA_3684	COAD	0	0	8.16875299281357	0.284130538880472	4.61712125680767	0	0.497228443040826
TCGA_AA_3685	COAD	0	1127	0.816226526720933	0.0255070789600292	2.95882115936338	0	0.408113263360467
TCGA_AA_3688	COAD	0	578	1.42703804530452	0	0.439088629324468	0	0.402497910214096
TCGA_AA_3692	COAD	1	1095	9.46486856804986	0	3.25056092236056	0	0.732969619747969
TCGA_AA_3693	COAD	0	0	0.598412067649001	0.0332451148693889	0.764637641995946	0	0.232715804085723
TCGA_AA_3696	COAD	1	153	1.55286983467885	0	2.21838547811264	0	0
TCGA_AA_3697	COAD	0	2587	2.38771788062055	0	1.25355188732579	0	0.507390049631867
TCGA_AA_3710	COAD	0	821	7.59606097175715	0	0.681026156088572	0	0.576252901305715
TCGA_AA_3712	COAD	0	0	2.2127324457703	0	3.40259800623168	0	0.313122515910891
TCGA_AA_3713	COAD	0	579	28.5956896123868	0	6.09016980604569	0	0.26234577626043
TCGA_AA_3715	COAD	1	579	48.7970046358164	0	3.34323501149179	0	1.42265319637949
TCGA_AA_3811	COAD	1	306	11.864483887924	0.510300382276302	0.893025668983528	0	1.14817586012168
TCGA_AA_3812	COAD	0	1066	3.79773775324656	0	0.569660662986984	0	0.759547550649312
TCGA_AA_3814	COAD	0	0	0.25461087006909	0	1.01844348027636	0	0.339481160092121
TCGA_AA_3815	COAD	0	1005	5.53094306719921	0	2.53712984733909	0	0.355198178627472
TCGA_AA_3818	COAD	1	30	2.76148502186297	0.0800430441119701	2.88154958803092	0	0.32017217644788
TCGA_AA_3819	COAD	0	761	0.572406214398706	0	0.606077168186865	0	0.77443193712766
TCGA_AA_3821	COAD	0	31	8.52178574234413	0	5.29383659751681	0	0.946865082482681
TCGA_AA_3831	COAD	0	547	0.809675679608119	0.0385559847432438	0.269891893202706	0	1.73501931344597
TCGA_AA_3833	COAD	0	485	1.58753406966061	0	7.88475254598105	0	0.211671209288082
TCGA_AA_3837	COAD	0	1186	0.877555186122223	0	5.44084215395778	0	1.22857726057111
TCGA_AA_3841	COAD	0	1124	3.46708214927468	0.210126190865132	5.04302858076317	0	0.315189286297698
TCGA_AA_3842	COAD	0	1126	2.13593748114381	0	0.883836199093991	0	0.220959049773498
TCGA_AA_3844	COAD	0	454	2.44089843134025	0	1.44645832968311	0	0.135605468407792
TCGA_AA_3845	COAD	1	0	7.17579873003146	0	1.84243480906213	0	0.678791771759732
TCGA_AA_3846	COAD	0	518	2.88063646477944	0	1.18614442667389	0	0.338898407621111
TCGA_AA_3848	COAD	1	306	1.05067797245436	0.140090396327248	0.35022599081812	0	1.19076836878161
TCGA_AA_3850	COAD	1	0	6.68677332958239	0	0.293279531999228	0	0.586559063998456
TCGA_AA_3851	COAD	0	1006	1.53905356283281	0	8.70527171477309	0	1.44286271515576
TCGA_AA_3852	COAD	1	0	6.46374868164428	0	5.14811841900872	0	0.457610526134108
TCGA_AA_3854	COAD	0	1096	7.61911061606136	0	0.124903452722317	0	0.291441389685407
TCGA_AA_3855	COAD	0	975	1.2292881221556	0	0.691474568712524	0	0.921966091616699
TCGA_AA_3856	COAD	0	30	1.52330997561016	0	5.56339295440232	0	2.05315692364847
TCGA_AA_3858	COAD	0	945	3.41619251080091	0	3.6673831365951	0	3.06452563468905
TCGA_AA_3860	COAD	0	945	1.32344597753519	0	5.84141672843116	0	0.638904954672159
TCGA_AA_3861	COAD	0	914	6.31435861925728	0	1.47130686273956	0	0.674348978755632
TCGA_AA_3862	COAD	0	914	0.93464187918772	0.0667601342276943	1.60224322146466	0	1.2016824160985
TCGA_AA_3864	COAD	0	1612	34.1170059713834	0	3.92970749408604	0	2.27744411589078
TCGA_AA_3866	COAD	0	518	1.10639960457259	0.0442559841829035	0.442559841829035	0	0.796607715292263
TCGA_AA_3867	COAD	0	731	2.36223226985542	0	8.96574520604215	0	1.18111613492771
TCGA_AA_3869	COAD	1	822	0.579949714631883	0	17.6215490215072	0	0.267669099060869
TCGA_AA_3870	COAD	0	912	6.23993021520495	0	0.328417379747629	0	0.437889839663505
TCGA_AA_3872	COAD	0	0	1.59557159132623	0	8.90860805157147	0	1.16343761867538
TCGA_AA_3875	COAD	0	549	1.83769075078197	0	2.97273503802966	0	1.56744211096109
TCGA_AA_3877	COAD	0	943	12.3515810520923	0	1.27335887134972	0	0.424452957116573
TCGA_AA_3930	COAD	1	61	19.7337595839394	0	15.4880113098191	0	0.179397814399449
TCGA_AA_3939	COAD	0	395	2.5254877403764	0.0587322730320093	1.05718091457617	0	0.469858184256075
TCGA_AA_3941	COAD	0	730	6.51267681962201	0	0.296030764528273	0	0.641399989811259
TCGA_AA_3947	COAD	0	1004	5.83618286784047	0	2.52375475366075	0	0.157734672103797
TCGA_AA_3949	COAD	0	791	14.6367722362929	0	0.941970490454492	0	0.434755610978996
TCGA_AA_3950	COAD	0	730	5.49527717278423	0	1.30300386571173	0	0
TCGA_AA_3952	COAD	1	61	1.49672351384741	0	8.38165167754551	0	0.261926614923297
TCGA_AA_3955	COAD	0	638	0.0627804025372224	0	3.13902012686112	0	0.25112161014889
TCGA_AA_3956	COAD	0	1035	0.0619933984590423	0	0.743920781508507	0	0.991894375344676
TCGA_AA_3966	COAD	0	61	17.994350089528	0	3.08254391255298	0	2.23484433660091
TCGA_AA_3968	COAD	0	669	1.00659076541172	0	1.09047332919603	0	0.629119228382328
TCGA_AA_3970	COAD	0	1096	2.11563865334356	0	11.8005622664274	0	2.3977238071227
TCGA_AA_3971	COAD	0	489	1.62244962084764	0	1.20524828977253	0	0.509912737980687
TCGA_AA_3972	COAD	0	1551	0.298659531897841	0	0.746648829744602	0	0.447989297846761
TCGA_AA_3973	COAD	0	397	0.312723028459585	0	1.7423140157034	0	0.5807713385678
TCGA_AA_3975	COAD	0	1036	1.11383988499746	0	1.021019894581	0	0.371279961665819
TCGA_AA_3976	COAD	0	791	2.4270134158082	0	2.4270134158082	0	0.0933466698387769
TCGA_AA_3977	COAD	0	761	10.7938207463618	0.0870469415029181	3.91711236763132	0	0.870469415029181
TCGA_AA_3979	COAD	0	730	0.993543259382047	0.0473115837800975	3.7849267024078	0	0.18924633512039
TCGA_AA_3980	COAD	0	822	1.14483206919499	0	3.566592215569	0	0.836608050565567
TCGA_AA_3982	COAD	0	822	2.86813224627098	0.176500445924368	0.44125111481092	0.0882502229621839	0.308875780367644
TCGA_AA_3984	COAD	0	0	2.96194632459494	0	2.91838829040972	0	2.13434367507576
TCGA_AA_3986	COAD	0	580	0.997441919845517	0	0.638362828701131	0	1.87519080930957
TCGA_AA_3989	COAD	1	242	0.515998277369318	0	1.18679603794943	0	0.722397588317046
TCGA_AA_3994	COAD	0	822	9.50482844580322	0	0.87816349771008	0	0.258283381679435
TCGA_AA_A004	COAD	0	424	9.34890516473111	0	1.26960440508694	0	2.07753448105136
TCGA_AA_A00A	COAD	0	1157	2.1335901886794	0	0.590141967081535	0	12.619958988359
TCGA_AA_A00D	COAD	0	578	10.7861775748148	0	15.3034656189681	0	0.553137311528967
TCGA_AA_A00E	COAD	0	913	26.4910190805992	0	1.97694172243278	0	0.263592229657703
TCGA_AA_A00F	COAD	0	1035	0.936821822454988	0	0.988867479258043	0.156136970409165	0.520456568030549
TCGA_AA_A00J	COAD	0	549	12.1895715551348	0.0432254310465773	0.821283189884969	0	0.345803448372618
TCGA_AA_A00K	COAD	0	549	5.24361622931737	0	3.73802345060248	0	1.24600781686749
TCGA_AA_A00L	COAD	0	1157	0.238248520213774	0	0.0952994080855094	0	0.714745560641321
TCGA_AA_A00N	COAD	1	122	23.1847216571882	0	9.31826133590338	0	0.998385143132505
TCGA_AA_A00O	COAD	0	822	1.16225331198876	0	1.08476975785617	0	1.35596219732021
TCGA_AA_A00Q	COAD	0	1278	1.32475114361559	0	5.03405434573923	0	0.264950228723117
TCGA_AA_A00R	COAD	0	30	13.1875578811276	0	2.41930018682557	0	13.0926833639972
TCGA_AA_A00U	COAD	0	518	4.06256297876611	0	1.98173803842249	0	0.792695215368997
TCGA_AA_A00W	COAD	0	456	1.11248497770787	0	1.71508100729963	0	0.185414162951311
TCGA_AA_A00Z	COAD	0	669	0.979086162035709	0	0.941429001957413	0	2.41005824501098
TCGA_AA_A010	COAD	0	1064	37.7883875495704	0	4.25432177710395	0	1.00101688873034
TCGA_AA_A017	COAD	0	457	0.804295826290217	0	2.03190524536476	0	0.50797631134119
TCGA_AA_A01C	COAD	0	457	1.25504111243693	0.0965416240336099	1.25504111243693	0	0.48270812016805
TCGA_AA_A01D	COAD	1	334	0.170052087274204	0.085026043637102	1.57298180728639	0	0.255078130911306
TCGA_AA_A01F	COAD	0	974	0.728873998503828	0	0.060739499875319	0	0.121478999750638
TCGA_AA_A01G	COAD	0	365	2.2156247700642	0	0.95674705980045	0	0.45319597569495
TCGA_AA_A01I	COAD	0	943	0.33464956622292	0	0.409016136494679	0	0.22309971081528
TCGA_AA_A01K	COAD	0	943	8.8422266089979	0.089315420292908	4.10850933347377	0	0.357261681171632
TCGA_AA_A01P	COAD	1	1158	6.16588537467172	0	5.30266142221768	0	0.493270829973737
TCGA_AA_A01Q	COAD	0	31	9.72578930626688	0	0.378225139688157	0	1.89112569844078
TCGA_AA_A01R	COAD	0	1065	103.704235907078	0	11.1667795850179	0	1.86854479111853
TCGA_AA_A01S	COAD	0	31	0.635595995612326	0	5.18255196422358	0	1.95567998649947
TCGA_AA_A01T	COAD	0	1005	0.432769031582021	0	2.30810150177078	0	0.144256343860674
TCGA_AA_A01V	COAD	0	31	4.11193127162453	0.0437439496981333	1.53103823943466	0	1.13734269215146
TCGA_AA_A01X	COAD	0	791	0.836517359278184	0.0398341599656278	7.36931959364115	0	0.398341599656278
TCGA_AA_A01Z	COAD	0	1126	7.86013924393511	0.0595465094237508	5.24009282929007	0	0.297732547118754
TCGA_AA_A022	COAD	0	0	16.3975465175986	0.0429255144439753	2.01749917886684	0	3.34819012663007
TCGA_AA_A024	COAD	0	1188	6.80390304398233	0	2.57623513315836	0	1.12297428881262
TCGA_AA_A029	COAD	0	1581	3.21359850836192	0	7.59577829249181	0	0.389527091922657
TCGA_AA_A02E	COAD	1	90	2.02772237735823	0.048279104222815	1.15869850134756	0	1.59321043935289
TCGA_AA_A02F	COAD	0	1216	0.64919638525701	0	1.9043093967539	0	0.64919638525701
TCGA_AA_A02H	COAD	1	61	0.808945490066343	0	1.3482424834439	0	1.48306673178829
TCGA_AA_A02J	COAD	1	153	0.396155617370878	0	4.51617403802801	0	2.89193600680741
TCGA_AA_A02K	COAD	1	426	3.35012968193563	0	0.851414173309607	0	1.77686436168962
TCGA_AA_A02O	COAD	0	28	4.53929662414221	0	0.21615698210201	0	0.821396531987639
TCGA_AA_A02R	COAD	1	670	15.957831054694	0	0	0	0.188850071653183
TCGA_AA_A02W	COAD	0	1247	0.83740199118159	0	6.83878292798298	0	1.04675248897699
TCGA_AA_A02Y	COAD	0	1216	0.923288138218556	0	0	0	0.102587570913173
TCGA_AA_A03F	COAD	1	549	24.1075011494833	0	1.34930043747108	0	1.07944034997686
TCGA_AA_A03J	COAD	0	1246	3.74526254155804	0	0.468157817694755	0	0.36412274709592
TCGA_AD_5900	COAD	0	370	13.3688275670021	0	5.76970452891671	0	0.562898002821143
TCGA_AD_6548	COAD	0	650	2.60583269643143	0.0198918526445147	5.19177354021835	0	0.716106695202531
TCGA_AD_6888	COAD	1	472	1.18865882219143	0	4.30888823044392	0	0.297164705547857
TCGA_AD_6889	COAD	0	2532	16.3515014103835	0	2.06404198131071	0	0.428891840272354
TCGA_AD_6890	COAD	0	746	0.592872270809241	0	0.592872270809241	0	1.30431899578033
TCGA_AD_6895	COAD	0	763	22.9498642536076	0	6.44517112849113	0	0.732980245985266
TCGA_AD_6899	COAD	0	176	1.93760959684539	0	10.4533223628129	0	0.569885175542761
TCGA_AD_6901	COAD	1	682	1.44298279570252	0	2.31823465539093	0	1.06449550502645
TCGA_AD_6963	COAD	0	834	3.92290397884294	0	3.41275054661673	0	1.24899633407107
TCGA_AD_6964	COAD	1	331	7.69027424238496	0	4.28242722517123	0	2.29200330361277
TCGA_AD_6965	COAD	0	805	2.86503353610373	0.025354279080564	0.025354279080564	0	0.76062837241692
TCGA_AD_A5EJ	COAD	0	0	16.6294553847015	0	5.08523925532178	0	0.554315179490052
TCGA_AD_A5EK	COAD	0	500	22.5274909469778	0	0.0962713288332385	0	0.336949650916335
TCGA_AM_5820	COAD	0	14	0.557017236531112	0.0464181030442593	15.1787196954728	0	0.139254309132778
TCGA_AM_5821	COAD	0	28	6.40386944322349	0	3.80607334833094	0	0.332276244695558
TCGA_AU_3779	COAD	0	441	2.43235553910221	0	4.74061130580125	0	1.01761813370603
TCGA_AU_6004	COAD	0	824	9.9754040474055	0	8.85367186536793	0	0.741144477417677
TCGA_AY_4070	COAD	1	496	0.826153159521004	0	44.2188643476956	0	1.96703133219287
TCGA_AY_4071	COAD	0	29	0.747163613377982	0	0.0933954516722478	0	0.560372710033487
TCGA_AY_5543	COAD	0	1004	6.50820626726668	0	7.8693997349303	0	0.723134029696298
TCGA_AY_6196	COAD	0	6	10.9525640886312	0	2.17704655040415	0	1.41395806881919
TCGA_AY_6197	COAD	0	652	10.6510507237957	0	5.20494742917565	0	2.00963221203693
TCGA_AY_6386	COAD	0	542	21.205816071044	0	7.21213033888298	0	1.29172483681486
TCGA_AY_A54L	COAD	0	525	1.84773132212788	0.0190487765167823	1.23817047359085	0	0.380975530335646
TCGA_AY_A69D	COAD	0	543	1.13935483762079	0	1.98573271699624	0	0.406912442007425
TCGA_AY_A71X	COAD	0	588	2.72926482000661	0	2.03852495815309	0	0.657045234446036
TCGA_AY_A8YK	COAD	0	573	0.221083959386812	0.0663251878160436	0.773793857853841	0	1.01698621317933
TCGA_AZ_4308	COAD	0	3324	1.85084435488593	0	0.987116989272497	0	1.11050661293156
TCGA_AZ_4313	COAD	0	2310	10.770080974149	0	5.00342344468341	0	1.35686059516838
TCGA_AZ_4315	COAD	0	1776	1.48446182971282	0.0549800677671416	1.48446182971282	0	1.26454155864426
TCGA_AZ_4323	COAD	1	43	5.25136738620817	70.520896487086	10.6269225146577	5.90778830948419	2.64342479913857
TCGA_AZ_4614	COAD	1	172	17.3002533871121	0	3.48436016695934	0	1.25599029274116
TCGA_AZ_4615	COAD	0	1002	8.4698183195152	0	11.440275929203	0	0.240847914299011
TCGA_AZ_4616	COAD	1	156	2.3203261524497	0.049368641541483	10.9351541014385	0	0.370264811561122
TCGA_AZ_4682	COAD	1	680	1.73475744222307	0	5.35236137661507	0	0.232711364200655
TCGA_AZ_4684	COAD	0	1977	3.36229873161204	0	24.9327382867231	0	11.6904540514511
TCGA_AZ_5403	COAD	1	1910	0.23100152411356	0	5.08203353049832	0	1.20634129259304
TCGA_AZ_5407	COAD	0	2683	7.59838012161261	0	10.5136769845987	0	0.155068982073727
TCGA_AZ_6598	COAD	0	1503	28.2986618191089	0	13.7492974702267	0	0.207424746318076
TCGA_AZ_6599	COAD	0	206	16.7730526067364	0	4.6838945656877	0	0.706509236165183
TCGA_AZ_6600	COAD	1	368	4.34889511083903	0.0199490601414634	4.36884417098049	0	0.319184962263415
TCGA_AZ_6601	COAD	1	3042	19.0697140011788	0	1.9049008557095	0	0.993861316022347
TCGA_AZ_6603	COAD	0	899	0.476378562136954	0	1.07185176480815	0	1.5482303269451
TCGA_AZ_6605	COAD	0	159	0.817431711031977	0	5.83248572195789	0	0.596504221563875
TCGA_AZ_6606	COAD	1	357	6.58664323110323	0	18.3130277376247	0	0.237551067351264
TCGA_AZ_6607	COAD	1	97	18.6322343830318	0	21.51287588304	0	0.33709634574564
TCGA_AZ_6608	COAD	NA	59	3.00666940626598	0	2.55360963271905	0	1.05027492958606
TCGA_CA_5254	COAD	0	386	0.0788492722068345	0	7.05700986251169	0	1.34043762751619
TCGA_CA_5255	COAD	0	376	2.6979649841807	0	3.74875134644055	0	0.567992628248569
TCGA_CA_5256	COAD	0	379	0	0	6.59025288842402	0	2.72877658661307
TCGA_CA_5796	COAD	0	377	13.1152995885953	0	7.32462637842603	0	0.536883608889866
TCGA_CA_5797	COAD	0	383	0.58864763695843	0	2.0929693758522	0	5.42863931861663
TCGA_CA_6715	COAD	0	383	0.813136299078373	0	0.416023222784284	0	0.529484101725452
TCGA_CA_6716	COAD	0	371	1.22837926948797	0	0.847158116888254	0	0.275326387988683
TCGA_CA_6717	COAD	0	388	31.4715941716395	0	4.30217751975948	0	0.466245839579845
TCGA_CA_6718	COAD	1	306	24.8565081660434	0.0190617393911376	3.4501748297959	0	1.01027218773029
TCGA_CA_6719	COAD	0	435	0.637216303712995	0	2.80847185710542	0	2.73767004558175
TCGA_CK_4947	COAD	0	534	1.68905556786221	0	1.18690391255182	0	4.15416369393138
TCGA_CK_4948	COAD	0	4502	1.88563383304551	0	13.0325665806066	0	1.71876358233352
TCGA_CK_4950	COAD	0	2599	2.08792850704938	0	0.559266564388227	0	0.391486595071759
TCGA_CK_4951	COAD	0	2134	7.92915355505664	0	6.64017785398832	0	0.312478957834744
TCGA_CK_4952	COAD	0	475	36.2913644718766	0	7.87432285924572	0	0.370556369846857
TCGA_CK_5912	COAD	0	1493	0.24362366444818	0	1.62415776298787	0	0.216554368398382
TCGA_CK_5913	COAD	0	1561	8.83687310401226	0	10.5781288880541	0	0.370016854108888
TCGA_CK_5914	COAD	0	669	4.1624795959958	0	1.12139861261987	0	0.361128366775892
TCGA_CK_5915	COAD	0	0	0.471661729549737	0	0.812306312002325	0	1.25776461213263
TCGA_CK_5916	COAD	1	643	7.41089665362632	0	5.57276086945916	0	0.554358411098032
TCGA_CK_6746	COAD	0	0	6.81697405537245	0.361323713182285	5.03444373700651	0	0.819000416546513
TCGA_CK_6747	COAD	0	2523	20.9864714170909	0	2.86365107055821	0	1.90228249687081
TCGA_CK_6748	COAD	0	61	1.37248617183333	0.0217854947910053	6.62279041646561	0	0.174283958328042
TCGA_CK_6751	COAD	0	3780	33.2508864606299	0	1.90645892017102	0	0.72894017535951
TCGA_CM_4743	COAD	0	701	37.0294331492206	0	11.7952763556264	0	0.418957903341921
TCGA_CM_4744	COAD	0	609	11.322992954903	0	1.10640471700716	0	0.141243155362616
TCGA_CM_4746	COAD	0	1126	18.2987725934098	0	10.6542195691893	0	1.80579992698123
TCGA_CM_4747	COAD	0	761	1.88715853918892	0.0820503712690835	3.52816596457059	0	0.410251856345417
TCGA_CM_4748	COAD	0	792	7.36242016712286	0.433083539242521	3.03158477469765	0	3.03158477469765
TCGA_CM_4750	COAD	0	244	0.462504845829896	0	6.37228898698967	0	0.308336563886597
TCGA_CM_4751	COAD	0	822	19.6706686305452	0	7.81782984034487	0	3.88789924855861
TCGA_CM_4752	COAD	0	396	1.16836794094139	0	0.973639950784493	0	0.973639950784493
TCGA_CM_5341	COAD	0	884	0.323861350876707	0	2.08196582706455	0	0.647722701753415
TCGA_CM_5344	COAD	0	670	1.36734207654228	0	2.47081112076938	0	1.07948058674391
TCGA_CM_5348	COAD	0	699	1.39342667539103	0	0.204369245724018	0	0.50163360314077
TCGA_CM_5349	COAD	0	915	2.92045236050029	0	3.25106960885881	0	0.661234496717047
TCGA_CM_5860	COAD	0	974	7.85396185220994	0	1.70473590590603	0	0.334858838660114
TCGA_CM_5861	COAD	0	457	36.1704777951959	0.116428576593978	3.80333350206996	0	0.116428576593978
TCGA_CM_5862	COAD	1	153	0.614229856494811	0	3.45908392868131	0	0.290950984655437
TCGA_CM_5863	COAD	0	457	9.25679224072294	0	9.60330318021524	0	0.544517190630761
TCGA_CM_5864	COAD	0	457	1.51694000353739	0	0.485420801131966	0	0.364065600848975
TCGA_CM_5868	COAD	0	518	1.23411051692327	0	3.71996170101157	0	0.493644206769308
TCGA_CM_6161	COAD	0	457	0.228684958682433	0	6.21607296782248	0.020789541698403	0.665265334348895
TCGA_CM_6162	COAD	0	365	8.07380143909137	0	3.601098937322	0	0.848666628540855
TCGA_CM_6163	COAD	0	427	0.113365753467832	0	0.680194520806991	0	0.245625799180302
TCGA_CM_6164	COAD	0	883	1.52592601715688	0	4.38703729932602	0	1.26582499150514
TCGA_CM_6165	COAD	0	488	1.66130586807464	0.0244309686481565	0.83065293403732	0	0.268740655129721
TCGA_CM_6166	COAD	0	669	1.69180653496791	0	0.14584539094551	0	1.22510128394228
TCGA_CM_6167	COAD	0	456	1.24153502111232	0.088681072936594	5.01048062091756	0	0.997662070536683
TCGA_CM_6168	COAD	0	395	10.0217101347028	0	3.67267349965718	0	0.800955390882683
TCGA_CM_6169	COAD	0	396	3.4396946211175	0	2.39873440683194	0	0.995701074534014
TCGA_CM_6170	COAD	0	457	0.192458644107771	0	0.577375932323312	0	0.128305762738514
TCGA_CM_6171	COAD	0	427	8.58557657117301	0	0.276954082941065	0	0.161556548382288
TCGA_CM_6172	COAD	0	335	2.46662413623067	0	5.00051983981308	0	0.269086269406982
TCGA_CM_6674	COAD	0	394	7.71764299067526	0	7.65804729190557	0	1.63888171616656
TCGA_CM_6675	COAD	0	397	18.1025831287325	0	7.77927497982698	0	0.315376012695688
TCGA_CM_6676	COAD	0	337	0.561581173328078	0	34.3812473893079	0	1.20635955751958
TCGA_CM_6677	COAD	0	337	0.812864502506022	0	8.87648036736576	0	0.260116640801927
TCGA_CM_6678	COAD	0	335	1.75038233122414	0	1.64365170127145	0	0.0853845039621532
TCGA_CM_6679	COAD	0	306	0.259622171294	0	0.761558369129067	0	0.3634710398116
TCGA_CM_6680	COAD	0	366	8.46867550040708	0	1.29046483815727	0	1.77438915246625
TCGA_D5_5537	COAD	1	1381	0.126060667894954	0	4.1347899069545	0	0.806788274527707
TCGA_D5_5538	COAD	1	1661	5.33281709978695	0	1.84405824945904	0	0.274116766811479
TCGA_D5_5539	COAD	0	596	6.47037941972875	0	4.32877496390303	0	0.364528418012887
TCGA_D5_5540	COAD	0	1706	0.385877571617333	0	12.9714229843673	0	0.326511791368512
TCGA_D5_5541	COAD	0	1701	1.98145654634281	0	18.4658429402872	0	1.08230819758221
TCGA_D5_6529	COAD	0	614	6.41258870169484	0	13.4270061164937	0	0.477312427634244
TCGA_D5_6530	COAD	0	621	4.9025209025423	0	9.38331957690891	0	2.34582989422723
TCGA_D5_6531	COAD	0	540	6.82816204248469	0	1.01157956184958	0	0.393392051830393
TCGA_D5_6532	COAD	0	555	4.20729706876381	0	0.662061975287706	0	0.12814102747504
TCGA_D5_6533	COAD	0	775	0.536613936402526	0.0255530445905965	2.24866792397249	0	0.741038293127298
TCGA_D5_6534	COAD	0	1316	0.7533006667051	0	3.09007008179031	0	0.768674149699082
TCGA_D5_6535	COAD	0	460	0.998348944596003	0	3.39438641162641	0	0.249587236149001
TCGA_D5_6536	COAD	0	543	0.978130638225342	0.0264359631952795	4.5205497063928	0	1.42754201254509
TCGA_D5_6537	COAD	1	146	1.9528991282871	0	1.83381991314764	0	0.452501017529937
TCGA_D5_6538	COAD	0	521	6.99944811881901	0	6.04002220845129	0	0.479712955183857
TCGA_D5_6539	COAD	0	380	2.7277515226234	0	0.719134492327988	0	0.69433675121323
TCGA_D5_6540	COAD	0	491	20.6439434971872	0	4.16666749484513	0.0236742471298019	1.08901536797089
TCGA_D5_6541	COAD	0	474	0.450958004407555	0	2.09244514045105	0	1.83990865798282
TCGA_D5_6898	COAD	0	229	0.873193726824783	0	14.4355643775076	0	4.29165427439415
TCGA_D5_6920	COAD	0	377	0.158768057936203	0	1.07168439106937	0	1.13122241279545
TCGA_D5_6922	COAD	0	308	1.82905603715545	0	0.795241755284979	0	1.16105296271607
TCGA_D5_6923	COAD	0	378	4.38949623407647	0	20.920785441056	0	1.66652060412395
TCGA_D5_6924	COAD	0	435	0.653801990399167	0	1.84253288203402	0	1.01042125788962
TCGA_D5_6926	COAD	0	275	1.40218831148233	0	7.1110978653747	0	0.901406771667215
TCGA_D5_6927	COAD	0	287	2.72940247655941	0	2.49955805748073	0	3.56258849571966
TCGA_D5_6928	COAD	0	354	5.30084463287746	0	0.946579398728118	0	2.89136979975134
TCGA_D5_6929	COAD	0	408	0.434808950511228	0	4.00024234470329	0	1.76822306541233
TCGA_D5_6930	COAD	0	406	7.72277623557157	0	3.38053601255208	0	0.378853173820492
TCGA_D5_6931	COAD	0	365	13.843912755949	0	1.32399836759915	0	0.812981453788954
TCGA_D5_6932	COAD	0	346	0.262155869110374	0	1.76955211649503	0	0.633543350350071
TCGA_D5_7000	COAD	0	312	8.75260041782339	0	1.70083283228446	0	0.477762031540578
TCGA_DM_A0X9	COAD	0	3641	0.205104298774556	0	0.189327045022667	0	0.567981135068001
TCGA_DM_A0XD	COAD	NA	743	1.92477669707818	0	1.51717692593221	0	0.339666475954973
TCGA_DM_A0XF	COAD	NA	1162	7.15261754840851	0	11.862093821855	0	6.41324584677527
TCGA_DM_A1D0	COAD	0	3974	1.03176571301256	0.0161213392658212	4.80415910121472	0	0.354669463848066
TCGA_DM_A1D4	COAD	NA	2821	0.116557381128828	0.0194262301881379	0.252540992445793	0	0.388524603762758
TCGA_DM_A1D6	COAD	NA	1518	5.55036101022721	0	2.07477780620398	0	0.118936307362012
TCGA_DM_A1D7	COAD	NA	405	11.9862244196906	0	3.1506647046044	0	0.376709910333134
TCGA_DM_A1D8	COAD	NA	383	15.237025562319	0	2.56238267714674	0	0.503325168725252
TCGA_DM_A1D9	COAD	0	4270	3.13072672468581	0	6.24579981574819	0	0.563530810443446
TCGA_DM_A1DA	COAD	NA	228	9.29954007457281	0	0.451097093169577	0	0.277598211181278
TCGA_DM_A1DB	COAD	NA	1348	0.689667729362139	0	0.664124480126504	0	1.72416932340535
TCGA_DM_A1HA	COAD	0	4000	19.6036845505232	0	0	0	0.310589596793005
TCGA_DM_A1HB	COAD	0	4126	40.8928300290558	0	4.32799183068021	0	0.468493961053012
TCGA_DM_A280	COAD	NA	236	17.199377033204	0	14.0574945996432	0	0.19434324331304
TCGA_DM_A282	COAD	0	4233	0.614972132879362	0.0204990710959787	4.36630214344347	0	0.65597027507132
TCGA_DM_A285	COAD	NA	179	3.56023143403493	0	14.3636923373133	0	1.48854503923012
TCGA_DM_A288	COAD	NA	427	2.15480519197117	0	0.488422510180133	0	0.316038094822439
TCGA_DM_A28A	COAD	NA	805	0.998672782098494	0	2.60438196115882	0	0.469963662163997
TCGA_DM_A28C	COAD	NA	2475	1.47089141734076	0	2.25230248280303	0	0.0459653567918987
TCGA_DM_A28E	COAD	0	3648	2.06293525403623	0	0.130290647623341	0	0.152005755560565
TCGA_DM_A28F	COAD	NA	1094	1.2857301833565	0	15.1681412171652	0	2.95370447527844
TCGA_DM_A28G	COAD	NA	1849	9.54257116495843	0	0.123929495648811	0	2.18942108979566
TCGA_DM_A28H	COAD	0	3561	1.11705857702903	0	2.64370529896871	0	1.11705857702903
TCGA_DM_A28K	COAD	0	2988	62.4745784627266	0	5.15014130657936	0	0.491722034296522
TCGA_DM_A28M	COAD	0	2895	7.90554160233868	0	0.0815004288900894	0	0.244501286670268
TCGA_F4_6459	COAD	0	262	0.271082858751064	0	12.1987286437979	0	3.67004485693748
TCGA_F4_6460	COAD	1	972	0.699646588398787	0.0874558235498483	2.90790613303246	0	0.437279117749242
TCGA_F4_6461	COAD	1	338	15.5766987117479	0	1.67749063049593	0	0.665670885117431
TCGA_F4_6463	COAD	0	1087	0.861439891909693	0	4.89790109971511	0	2.14129344560409
TCGA_F4_6569	COAD	0	1087	29.8139251694187	0.0219058965241872	2.3877427211364	0	0.569553309628866
TCGA_F4_6570	COAD	0	188	27.7175672130785	0	0.624165400127706	0	0.762868822378307
TCGA_F4_6703	COAD	0	1456	30.278775959086	0	13.5245199283917	0	0.789083252267089
TCGA_F4_6704	COAD	0	47	21.6964068457989	0	7.1739202821403	0	0.416463536978182
TCGA_F4_6805	COAD	0	1047	6.63503200473199	0.0279959156317805	8.70672976148375	0	1.8757263473293
TCGA_F4_6806	COAD	0	1260	2.43762717273923	0	0.455023738911324	0	0.357518652001754
TCGA_F4_6807	COAD	0	1309	4.02148951556748	0.024521277533948	4.21765973583906	0	0.735638326018441
TCGA_F4_6808	COAD	0	1024	0.522272820636554	0	0.675882473764952	0	1.32104301690422
TCGA_F4_6809	COAD	1	403	0.925745934456604	0	3.5427584799397	0.0178028064318578	0.729915063706169
TCGA_F4_6854	COAD	0	16	3.22794864816395	0.017833970431845	0.499351172091661	0	0.481517201659816
TCGA_F4_6855	COAD	0	1442	0.212753283037278	0	2.94815263637371	0	0.668653175260016
TCGA_F4_6856	COAD	0	1074	17.681525290821	0	4.26528022366297	0	0.271426923324007
TCGA_G4_6293	COAD	0	4051	1.63185443646089	0	0.936309922559525	0	1.23057875536395
TCGA_G4_6294	COAD	1	858	0.301844504846419	0	0.258723861296931	0	0.129361930648465
TCGA_G4_6295	COAD	0	254	6.47396710626784	0	1.25655057758785	0	0.382428436657172
TCGA_G4_6297	COAD	0	2506	2.94518471164191	0	0.0920370222388098	0	0.18407404447762
TCGA_G4_6298	COAD	1	715	1.70642574859011	0	10.6145466056368	0	1.53289092669959
TCGA_G4_6299	COAD	0	2268	5.20417549282957	0.0225288982373575	1.01380042068109	0	0.450577964747149
TCGA_G4_6302	COAD	0	2047	10.9972481701962	0	9.05818677998531	0	0.52631666305725
TCGA_G4_6303	COAD	1	2003	3.82841672713853	0.0335826028696362	7.69041605714669	0	0.755608564566815
TCGA_G4_6304	COAD	0	1631	21.1447534122913	0	2.92646684653545	0	2.6379419461728
TCGA_G4_6306	COAD	0	1359	9.16172567709859	0	7.73819061173267	0	0.146003596447786
TCGA_G4_6307	COAD	0	1674	0.109767309796628	0	18.2997786475236	0	4.78271849828165
TCGA_G4_6309	COAD	0	2600	1.81556389574754	0	3.74116196699494	0	3.63112779149509
TCGA_G4_6310	COAD	0	1935	0.416333298536108	0.208166649268054	8.67361038616891	0	0.312249973902081
TCGA_G4_6311	COAD	0	1199	2.67954464133649	0	8.27979294172974	0	0.348340803373743
TCGA_G4_6314	COAD	0	1093	1.14650383643488	0.02047328279348	3.25525196416332	0	0.737038180565281
TCGA_G4_6315	COAD	0	1883	1.93518229964759	0	2.34402363055906	0	0.517865685821187
TCGA_G4_6317	COAD	0	1095	1.67367000842704	0	17.1850045508133	0	0.956382861958307
TCGA_G4_6320	COAD	0	804	28.1310158239828	0	2.36125625051047	0	2.0697431331635
TCGA_G4_6321	COAD	0	672	10.5458536802399	0	6.37303387870614	0	0.303477803747911
TCGA_G4_6322	COAD	0	792	9.08720471926304	0	0.463427291669734	0	1.30968582428403
TCGA_G4_6323	COAD	0	419	5.78462322999034	0	0	0	1.19585961004608
TCGA_G4_6586	COAD	0	1089	15.3647206106863	0	3.74917583763751	0	0.414019417653222
TCGA_G4_6588	COAD	0	796	26.5515685621822	0	4.64112783810501	0	0.944415548451601
TCGA_G4_6625	COAD	0	2792	2.63971415185093	0	1.11035595276269	0	0.544702920223207
TCGA_G4_6626	COAD	0	1422	0.245581120353176	0	0.915347812225474	0	0.870696699433987
TCGA_G4_6627	COAD	0	2275	1.6082071738593	0	7.20092764414611	0	0.672086580120304
TCGA_G4_6628	COAD	0	2424	5.1854148337977	0	8.39133520822034	0	0.839133520822034
TCGA_NH_A50T	COAD	0	553	0.835113017236059	0	0.396678683187128	0	0.396678683187128
TCGA_NH_A50U	COAD	1	334	16.061428665369	0	0.502872054987833	0	4.75442670170314
TCGA_NH_A50V	COAD	0	588	15.4570316740629	0	4.35216927186366	0	0.702592348821039
TCGA_NH_A5IV	COAD	0	588	50.6624073901356	0	5.91146110971492	0	3.47234821630819
TCGA_NH_A6GA	COAD	1	302	11.4763778825659	0	3.56906121817064	0	0.353829344904848
TCGA_NH_A6GB	COAD	0	476	3.46756672602884	0	4.18499432451757	0	0.448392249055453
TCGA_NH_A6GC	COAD	0	389	7.24059896354285	0	8.60033585810488	0	1.18976978274178
TCGA_NH_A8F7	COAD	0	543	0.44099816464453	0.0209999126021205	1.38599423173995	0	0.293998776429686
TCGA_NH_A8F8	COAD	1	511	1.34525509244658	0	1.5035203974403	0	0.395663262484289
TCGA_QG_A5YV	COAD	0	1301	1.38538141414447	0.0195124142837249	1.20976968559094	0	1.89270418552132
TCGA_QG_A5YW	COAD	0	896	1.03247569113826	0	1.60607329732618	0	2.63854898846444
TCGA_QG_A5YX	COAD	0	1003	0.798995090528966	0	6.16660313459535	0	4.48666473912419
TCGA_QG_A5Z1	COAD	0	256	1.80591187122102	0	1.94482816900726	0	0.339573172366346
TCGA_QG_A5Z2	COAD	0	952	10.9432703460313	0	3.16895785392516	0.0148082142706783	2.117574640707
TCGA_QL_A97D	COAD	0	666	1.41266941475161	0	0.239435494025697	0	0.335209691635976
TCGA_RU_A8FL	COAD	0	1177	9.77768682132873	0	0.257307547929703	0	0.374265524261387
TCGA_SS_A7HO	COAD	0	1829	0.531345596137771	0	1.18076799141727	0	1.0233322592283
TCGA_T9_A92H	COAD	0	362	2.84350941314986	0	1.72716868057992	0	1.91673597478991
TCGA_WS_AB45	COAD	0	2130	3.3443057982214	0.0201464204712133	6.990807903511	0	0.805856818848531
TCGA_FA_8693	DLBC	0	132	0.679661449919792	0	1.94523794287389	0	1.66399872221742
TCGA_FA_A4BB	DLBC	0	132	0.717126115598037	0.128058234928221	0.409786351770307	0.0256116469856442	1.7415919950238
TCGA_FA_A4XK	DLBC	0	708	1.83489024522749	0.0155499173324363	2.42578710386007	0	2.00593933588429
TCGA_FA_A6HN	DLBC	0	58	1.94291879839222	0	0.240551851229513	0	3.86733360822832
TCGA_FA_A6HO	DLBC	0	749	0.26782423920986	0	0.0315087340246894	0	2.09533081264184
TCGA_FA_A7DS	DLBC	0	719	1.36892862971615	0.324830522305528	0.997693747081263	0	1.25291772889275
TCGA_FA_A7Q1	DLBC	0	248	2.87949995552043	0	0	0	1.31977081294687
TCGA_FA_A82F	DLBC	0	427	0.702725542440006	0	0.398211140716003	0	1.45229945437601
TCGA_FA_A86F	DLBC	0	553	1.70205490281125	0	0.0903745966094467	0	2.03342842371255
TCGA_FF_8041	DLBC	0	1081	2.2957289058104	0.030206959286979	1.05724357504426	0.030206959286979	1.75200363864478
TCGA_FF_8042	DLBC	0	946	0.0287403775132052	0	1.55198038571308	0.0287403775132052	4.19609511692795
TCGA_FF_8043	DLBC	0	965	0.0283138074679356	0	0.169882844807613	0	1.16086610618536
TCGA_FF_8046	DLBC	0	751	0.895143542838966	0.284818399994217	0.569636799988433	0.528948457132116	1.42409199997108
TCGA_FF_8047	DLBC	0	126	1.93621570486297	0	0	0.028061097171927	6.36986905802744
TCGA_FF_8061	DLBC	0	832	0.269014840670751	0.038430691524393	0.576460372865895	0.038430691524393	1.53722766097572
TCGA_FF_8062	DLBC	0	679	2.43114369815015	0	0.223268298809707	0	3.37383207090224
TCGA_FF_A7CQ	DLBC	0	298	0.290082029126047	0	0.181301268203779	0	2.26626585254724
TCGA_FF_A7CR	DLBC	1	313	0.334951817329918	0	0.111650605776639	0	1.95388560109119
TCGA_FF_A7CW	DLBC	0	791	0.0685675030010964	0.0228558343336988	0.114279171668494	0	2.44557427370577
TCGA_FF_A7CX	DLBC	0	385	0.364435248909793	0	0.0683316091705862	0	2.80159597599404
TCGA_FM_8000	DLBC	0	972	0.972855326249999	0.0778284260999999	0.3891421305	0.03891421305	4.2027350094
TCGA_G8_6324	DLBC	1	1252	0.167077782474783	0.278462970791304	0.0556925941582608	0	5.48572052458869
TCGA_G8_6325	DLBC	0	1581	2.33465489506902	0	0.897944190411163	0	2.69383257123349
TCGA_G8_6326	DLBC	0	2131	0.551260891881295	0	1.63258033364845	0.0424046839908689	5.70342999677186
TCGA_G8_6906	DLBC	0	6425	1.11798413449702	0.159712019213859	1.18186894218256	0.0638848076855437	3.09841317274887
TCGA_G8_6907	DLBC	1	595	0.979777091214687	0.0515672153270888	0	0	10.5197119267261
TCGA_G8_6909	DLBC	0	3553	6.31157615798059	0	0.0426457848512202	0	1.74847717890003
TCGA_G8_6914	DLBC	0	5980	0.316700735095679	0.0527834558492798	0.369484190944959	0	2.66556452038863
TCGA_GR_7351	DLBC	0	4578	0.903202728910515	0.216768654938524	1.08384327469262	0.0722562183128412	3.14314549660859
TCGA_GR_7353	DLBC	0	2983	0.288233930170606	0.288233930170606	0.0524061691219283	0.0524061691219283	3.09196397819377
TCGA_GR_A4D4	DLBC	0	1581	2.6155866466659	0	0.0581241477036866	0	1.52575887722177
TCGA_GR_A4D5	DLBC	0	1299	0.247903158703433	0	0.85388865775627	0	1.41855696369187
TCGA_GR_A4D6	DLBC	0	1334	0.261776107243201	0.130888053621601	0.0261776107243201	0	5.70671913790179
TCGA_GR_A4D9	DLBC	0	1739	3.89842321489667	0	0.0465946997796415	0	2.29867185579565
TCGA_GS_A9TQ	DLBC	0	982	1.58251835568309	0.039074527300817	0.039074527300817	0	1.13316129172369
TCGA_GS_A9TU	DLBC	0	3897	0.394644944306598	0.591967416459896	0.256519213799288	0	2.66385337406953
TCGA_GS_A9TV	DLBC	0	730	0.567683932886822	0.522866780290494	0.328659119039739	0.179268610385312	2.28567478241273
TCGA_GS_A9TW	DLBC	0	1617	2.83558194950527	0.0192896731258862	2.27618142885457	0	2.06399502446982
TCGA_GS_A9TX	DLBC	0	1373	0.152186572677928	0.076093286338964	0.0913119436067568	0	2.5262971064536
TCGA_GS_A9TY	DLBC	0	3333	2.06904371984589	0	0.494771324310975	0	2.11402293114689
TCGA_GS_A9TZ	DLBC	0	765	0.550942473016733	0	0.265972228352906	0	2.05178576157956
TCGA_GS_A9U3	DLBC	0	3394	0.234405480501139	0.0180311908077799	1.04580906685124	0	2.32602361420361
TCGA_GS_A9U4	DLBC	1	391	0.488814740845708	0.0203672808685712	2.01636080598854	0	3.05509213028567
TCGA_RQ_A68N	DLBC	0	788	0.41769489457352	0	1.49490804373681	0.0219839418196589	1.42895621827783
TCGA_RQ_A6JB	DLBC	0	1	1.68544029427189	0	2.87648476889069	0	3.05626506694636
TCGA_RQ_AAAT	DLBC	0	17	0.76079408445768	0	0.313268152423751	0	3.89347560869519
TCGA_VB_A8QN	DLBC	0	0	1.22781616240845	0	0.576321872150907	0	2.23011507049699
TCGA_2H_A9GF	ESCA	1	784	2.44047163019227	0	26.9607132163844	0	0.115525284269457
TCGA_2H_A9GG	ESCA	1	610	3.71465407715656	1.20810938071657	1.54683163699225	0.0112907418758558	0.70002599630306
TCGA_2H_A9GH	ESCA	1	951	24.4001631943617	0.0595125931569798	0.342197410652634	0.0297562965784899	2.30611298483297
TCGA_2H_A9GI	ESCA	1	435	0.504985775296939	0.13367270522566	9.35708936579622	0	0.356460547268428
TCGA_2H_A9GJ	ESCA	1	1781	21.2248599680233	0	0.564562456400873	0.0134419632476398	2.50020516406101
TCGA_2H_A9GK	ESCA	1	232	15.8288072034816	0.0167678042409763	3.45416767364111	0	1.37495994776005
TCGA_2H_A9GL	ESCA	1	180	8.14886676200135	0.0826829772920092	1.43317160639483	0.110243969722679	0.330731909168037
TCGA_2H_A9GM	ESCA	1	424	12.4203847035898	0.0112810033638418	4.86211244981582	0	2.29004368285989
TCGA_2H_A9GN	ESCA	1	272	1.30395915376514	0	17.6204567387046	0.0113387752501317	1.78018771427067
TCGA_2H_A9GO	ESCA	1	494	13.102408469213	0.0108105680439051	3.96747847211317	0.0108105680439051	0.61620237850259
TCGA_2H_A9GQ	ESCA	1	128	231.67663230515	0.0136456963308487	24.4394421285501	0	4.83057650112046
TCGA_2H_A9GR	ESCA	1	987	5.01564253086555	0	0.309754645611649	0	1.2032776617991
TCGA_IC_A6RE	ESCA	0	234	11.3059440512533	0	2.67032656459158	0	0.749565351464304
TCGA_IC_A6RF	ESCA	0	477	230.435484661796	0	30.5197445889909	0	8.24422489117484
TCGA_IG_A3I8	ESCA	0	1012	106.783083800086	0.0822278054096337	77.3352509877605	0	0.729771773010499
TCGA_IG_A3QL	ESCA	0	1071	113.513926468258	0.932029466629973	27.3435657807417	0.048417115149609	0.689943890881928
TCGA_IG_A3YA	ESCA	0	632	53.1468361525251	0.247564700094943	30.7775971796606	0	0.618911750237357
TCGA_IG_A3YB	ESCA	0	80	110.748807539642	0.0412625959536669	104.793239523663	0	0.852760316375782
TCGA_IG_A3YC	ESCA	0	612	77.2251552440076	3.64138845905012	33.4528939750106	0.0125999600659174	2.43179229272205
TCGA_IG_A4P3	ESCA	1	567	36.565704489387	3.4494022097161	27.799324317357	0.255133299535215	0.540882595014655
TCGA_IG_A4QS	ESCA	0	118	33.8595469967471	0.0717743444552137	2.90686095043616	0.0179435861138034	1.90202012806316
TCGA_IG_A50L	ESCA	0	16	90.5952442368773	0.11173562436714	42.6718349458108	0.022347124873428	0.324033310664707
TCGA_IG_A51D	ESCA	0	518	81.5858013180674	0.0132595158976219	74.4919603128397	0	2.9701315610673
TCGA_IG_A5B8	ESCA	0	24	248.402815099721	0.0649716380303985	40.1362293932787	0.0162429095075996	3.47598263462632
TCGA_IG_A5S3	ESCA	0	712	59.7774410834207	1.67990168265366	321.176907609092	0	1.36421546041002
TCGA_IG_A625	ESCA	0	390	67.4474358571216	2.65530985591939	58.1217824017912	0	0.410482683040679
TCGA_IG_A6QS	ESCA	0	303	132.116513498754	0.0161887652859642	76.5728598026107	0	0.534229254436818
TCGA_IG_A7DP	ESCA	0	452	4.33724466327723	0.0180718527636551	0.271077791454827	0.0542155582909654	0.867448932655446
TCGA_IG_A8O2	ESCA	0	142	75.2114663547921	0	36.5231061798998	0	4.86559949449432
TCGA_IG_A97H	ESCA	0	441	116.325247143925	0.0146912411144134	71.0468420293032	0.0146912411144134	0.896165707979217
TCGA_IG_A97I	ESCA	0	370	57.5923924868997	0.245453823074737	66.8750097959079	0.0892559356635408	3.2466846597613
TCGA_JY_A6FA	ESCA	1	1361	107.991494156595	0.0368152820988391	89.9029188853652	0.0368152820988391	0.454055145885683
TCGA_JY_A6FB	ESCA	0	1837	24.9174963263126	0	0.480337278579519	0	0.765537537736109
TCGA_JY_A6FD	ESCA	0	2069	126.528672121924	0.0674639680735398	27.6264949261145	0	3.92977614028369
TCGA_JY_A6FE	ESCA	1	112	3.5863791663509	0.0448297395793862	15.7950115784704	0	2.92887631918657
TCGA_JY_A6FG	ESCA	0	1263	263.985953635899	0	106.8249059287	0.0192269449115731	6.46025349028856
TCGA_JY_A6FH	ESCA	0	1441	111.213370453359	0.122038154782574	30.1678318622522	0	3.91742476852062
TCGA_JY_A938	ESCA	0	1060	11.6253235479856	0.0560256556529424	7.57746992706047	0.0280128278264712	1.09250028523238
TCGA_JY_A939	ESCA	0	660	7.49503848376409	0.0190713447424023	2.21227599011866	0.0190713447424023	1.10613799505933
TCGA_JY_A93C	ESCA	0	705	19.5545703675003	0.0109610820445629	1.10706928650086	0.0109610820445629	2.51008778820492
TCGA_JY_A93D	ESCA	1	960	9.25566159224688	0.0109664236874963	1.04181025031215	0	1.33790368987455
TCGA_JY_A93E	ESCA	0	767	19.2768420328037	0	0.127239881404645	0	2.71445080329908
TCGA_JY_A93F	ESCA	0	731	136.458448441221	0	34.4224006126415	0	6.65488653700173
TCGA_KH_A6WC	ESCA	0	191	85.1652645768981	21.8108490431993	67.8538564202329	0	1.67775761870764
TCGA_L5_A43C	ESCA	0	96	3.08823677563671	0.013910976466832	5.84261011606945	0	0.973768352678242
TCGA_L5_A43E	ESCA	0	920	38.6001038792992	0.037127384301987	0.259891690113909	0	2.41327997962916
TCGA_L5_A43J	ESCA	1	131	45.2367490323775	0.0396118643015565	35.9279609215118	0.0132039547671855	0.488546326385864
TCGA_L5_A4OE	ESCA	NA	730	56.00231805225	0.0902847135803201	18.2504099594504	0	0.760971157319841
TCGA_L5_A4OG	ESCA	0	143	28.9591277924733	0.0107216319113192	7.18349338058389	0	0.739792601881028
TCGA_L5_A4OH	ESCA	0	992	32.9218111379831	0.00946845301638859	0.189369060327772	0	1.4960155765894
TCGA_L5_A4OI	ESCA	0	608	13.9887909811813	0.0332275320218082	0.498412980327124	0	0.515026746338028
TCGA_L5_A4OJ	ESCA	0	639	23.9629947909134	0	0.417802496354508	0	0.768217493296998
TCGA_L5_A4OM	ESCA	0	1458	159.352780740682	0.679723938110079	72.3162546029926	0	1.33820650315422
TCGA_L5_A4ON	ESCA	0	558	57.7004416299511	0	1.08321311809496	0.00967154569727641	1.30565866913232
TCGA_L5_A4OO	ESCA	0	101	33.0927496062846	0.197351614098998	5.60894061123467	0	1.42300900692435
TCGA_L5_A4OP	ESCA	0	218	0.735684079087487	0	2.24849922763359	0	0.922195535757554
TCGA_L5_A4OS	ESCA	0	1782	4.54664656069268	0.0110355499045939	1.46772813731099	0	5.37431280353722
TCGA_L5_A4OT	ESCA	1	149	18.5447759632921	0.0247263679510561	6.61430342690751	0	0.989054718042245
TCGA_L5_A4OU	ESCA	0	882	36.396801507223	0	0.537959481736826	0	1.79832169609168
TCGA_L5_A4OW	ESCA	0	217	8.19776504226497	0.0286635141337936	20.7046117093102	0.0382180188450581	2.00644598936555
TCGA_L5_A4OX	ESCA	0	226	42.4824963831022	0.0102962909314353	13.1174746466486	0	1.64740654902965
TCGA_L5_A88S	ESCA	0	471	55.2737201962027	0	38.042811994795	0	0.695134438443098
TCGA_L5_A88T	ESCA	0	694	54.2350205363399	10.7686298001345	71.9632888099238	0.0156748614266878	0.783743071334391
TCGA_L5_A88V	ESCA	0	79	54.7005463477637	0.444358621833987	4.51764598864553	0	0.222179310916993
TCGA_L5_A88W	ESCA	1	764	228.228668126412	0	59.3203774842826	0	1.12114676768602
TCGA_L5_A88Y	ESCA	0	11	21.2593957055028	0	10.4131335501486	0	2.11150195037676
TCGA_L5_A88Z	ESCA	0	225	101.215777938147	0	32.7683078372975	0.0141303612924957	0.438041200067366
TCGA_L5_A891	ESCA	0	114	10.3103666389572	0	1.39602027901052	0.0168195214338617	5.09631499446009
TCGA_L5_A893	ESCA	0	92	67.3719295179211	0.0475538588444828	9.22544861582967	0	2.42524680106862
TCGA_L5_A8NE	ESCA	0	1688	12.8074858597467	0	4.85975748037821	0	4.04979790031518
TCGA_L5_A8NF	ESCA	0	81	20.4336481706776	0	9.76410253904234	0	1.79865046771833
TCGA_L5_A8NG	ESCA	0	1094	8.0260250031633	0.0965698195567777	7.02813686774326	0.0107299799507531	1.12664789482907
TCGA_L5_A8NH	ESCA	0	393	36.7984575675487	0	0.348288273322099	0	1.46521273604469
TCGA_L5_A8NI	ESCA	1	410	14.1370071871137	0.141261409248638	4.03138329471113	0.0108662622498952	1.90159589373167
TCGA_L5_A8NJ	ESCA	0	501	30.2388488488346	0	9.32962559094896	0	0.446115152997559
TCGA_L5_A8NK	ESCA	0	412	62.7582065373359	18.3653150827508	47.6078262611936	0.0535822467768076	1.28597392264338
TCGA_L5_A8NL	ESCA	0	402	7.911045533456	0.0105762640821604	1.18454157720197	0.0105762640821604	0.772067277997711
TCGA_L5_A8NM	ESCA	0	236	35.5240809364965	0	18.8234049758484	0.0421734241430509	0.745063826527232
TCGA_L5_A8NN	ESCA	0	167	9.42763888057654	0.0710626046274614	0.106593906941192	0	1.05409530197401
TCGA_L5_A8NQ	ESCA	1	650	70.5677845012942	1.25858902247081	47.6093847465681	0	1.51898675125787
TCGA_L5_A8NR	ESCA	0	265	23.4428221992039	0	14.3111002736738	0	1.1495378378673
TCGA_L5_A8NS	ESCA	0	408	15.511218537286	0.0339785729184797	0.237850010429358	0.0169892864592399	1.00236790109515
TCGA_L5_A8NT	ESCA	0	825	21.0465936088227	0.083809232887298	26.3580037430552	0	0.492379243212876
[truncated: 4,193 more rows]
